# Supplementary material for: Language barriers in global bird conservation
Source: PLoS One. 2022 Apr 20;17(4):e0267151. doi: 10.1371/journal.pone.0267151 (PMC9020734; doi:10.1371/journal.pone.0267151)
Supplement: S3 Table — (XLSX) [file pone.0267151.s003.xlsx]

## Sheet: Number_of_Languages_by_species
Common_Name	Scientific_Name	Family_Name	Family	Order	n_Official_Langs	n_Most_Spoken_Langs	Category_2020	Migratory_Status	Range_Size
Abbott's Babbler	Malacocincla abbotti	Pellorneidae	Ground babblers	Passeriformes	13	11	LC	Not a Migrant	2.07233e+06
Abbott's Booby	Papasula abbotti	Sulidae	Gannets, boobies	Suliformes	1	1	EN	Full Migrant	677593
Abbott's Starling	Poeoptera femoralis	Sturnidae	Starlings	Passeriformes	2	1	VU	Not a Migrant	5033.2
Abd al Kuri Sparrow	Passer hemileucus	Passeridae	Old World sparrows	Passeriformes	1	1	VU	Not a Migrant	131.543
Abdim's Stork	Ciconia abdimii	Ciconiidae	Storks	Ciconiiformes	21	24	LC	Full Migrant	1.76481e+07
Aberdare Cisticola	Cisticola aberdare	Cisticolidae	Cisticolas and allies	Passeriformes	2	1	VU	Not a Migrant	1272.48
Aberrant Bush-warbler	Horornis flavolivaceus	Scotocercidae	Bush-warblers	Passeriformes	12	11	LC	Altitudinal Migrant	1.89685e+06
Abert's Towhee	Melozone aberti	Passerellidae	New World sparrows	Passeriformes	2	2	LC	Not a Migrant	170237
Abyssinian Catbird	Parophasma galinieri	Sylviidae	Old World warblers and parrotbills	Passeriformes	4	1	LC	Not a Migrant	78935.6
Abyssinian Citril	Crithagra citrinelloides	Fringillidae	Finches	Passeriformes	7	3	LC	Not a Migrant	555035
Abyssinian Crimsonwing	Cryptospiza salvadorii	Estrildidae	Waxbills	Passeriformes	9	6	LC	Not a Migrant	258138
Abyssinian Ground-thrush	Geokichla piaggiae	Turdidae	Thrushes	Passeriformes	9	6	LC	Not a Migrant	328100
Abyssinian Longclaw	Macronyx flavicollis	Motacillidae	Pipits and wagtails	Passeriformes	4	1	NT	Not a Migrant	404990
Abyssinian Roller	Coracias abyssinicus	Coraciidae	Rollers	Coraciiformes	10	13	LC	Full Migrant	7.04383e+06
Abyssinian Scimitarbill	Rhinopomastus minor	Phoeniculidae	Woodhoopoes	Bucerotiformes	8	5	LC	Not a Migrant	2.06443e+06
Abyssinian Slaty-flycatcher	Melaenornis chocolatinus	Muscicapidae	Old World flycatchers and chats	Passeriformes	6	2	LC	Not a Migrant	202824
Abyssinian Thrush	Turdus abyssinicus	Turdidae	Thrushes	Passeriformes	10	9	LC	Altitudinal Migrant	985397
Abyssinian White-eye	Zosterops abyssinicus	Zosteropidae	White-eyes and yuhinas	Passeriformes	7	5	LC	Not a Migrant	665332
Abyssinian Woodpecker	Dendropicos abyssinicus	Picidae	Woodpeckers	Piciformes	6	2	LC	Not a Migrant	360073
Acacia Pied Barbet	Tricholaema leucomelas	Lybiidae	African barbets	Piciformes	10	9	LC	Not a Migrant	3.12337e+06
Acadian Flycatcher	Empidonax virescens	Tyrannidae	Tyrant-flycatchers	Passeriformes	3	2	LC	Full Migrant	5.00315e+06
Aceh Bulbul	Pycnonotus snouckaerti	Pycnonotidae	Bulbuls	Passeriformes	1	1	VU	Not a Migrant	22979.7
Acorn Woodpecker	Melanerpes formicivorus	Picidae	Woodpeckers	Piciformes	2	2	LC	Not a Migrant	1.50271e+06
Acre Antshrike	Thamnophilus divisorius	Thamnophilidae	Typical antbirds	Passeriformes	4	2	LC	Not a Migrant	938.371
Acre Tody-tyrant	Hemitriccus cohnhafti	Tyrannidae	Tyrant-flycatchers	Passeriformes	5	2	NT	Unknown	9833.48
Adamawa Turtle-dove	Streptopelia hypopyrrha	Columbidae	Pigeons, doves	Columbiformes	4	5	LC	Not a Migrant	529886
Adelaide's Warbler	Setophaga adelaidae	Parulidae	New World warblers	Passeriformes	2	1	LC	Not a Migrant	8923.08
Adelie Penguin	Pygoscelis adeliae	Spheniscidae	Penguins	Sphenisciformes	2	2	LC	Full Migrant	1.69137e+07
Afep Pigeon	Columba unicincta	Columbidae	Pigeons, doves	Columbiformes	8	13	LC	Not a Migrant	2.69974e+06
Afghan Snowfinch	Pyrgilauda theresae	Passeridae	Old World sparrows	Passeriformes	3	2	LC	Not a Migrant	133287
African Barred Owlet	Glaucidium capense	Strigidae	Typical owls	Strigiformes	13	13	LC	Not a Migrant	4.07192e+06
African Black Duck	Anas sparsa	Anatidae	Ducks, geese, swans	Anseriformes	20	21	LC	Not a Migrant	9.21362e+06
African Blue Quail	Synoicus adansonii	Phasianidae	Pheasants, partridges, turkeys, grouse	Galliformes	15	18	LC	Not a Migrant	5.99835e+06
African Blue Tit	Cyanistes teneriffae	Paridae	Tits and chickadees	Passeriformes	7	3	LC	Not a Migrant	624090
African Blue-flycatcher	Elminia longicauda	Stenostiridae	Fairy Flycatcher and allies	Passeriformes	7	13	LC	Not a Migrant	3.91089e+06
African Broadbill	Smithornis capensis	Calyptomenidae	African and green broadbills	Passeriformes	15	19	LC	Not a Migrant	3.75191e+06
African Collared-dove	Streptopelia roseogrisea	Columbidae	Pigeons, doves	Columbiformes	15	10	LC	Full Migrant	6.66949e+06
African Comb Duck	Sarkidiornis melanotos	Anatidae	Ducks, geese, swans	Anseriformes	30	34	LC	Full Migrant	1.86955e+07
African Crake	Crex egregia	Rallidae	Rails, gallinules, coots	Gruiformes	16	21	LC	Full Migrant	1.16815e+07
African Crimson-winged Finch	Rhodopechys alienus	Fringillidae	Finches	Passeriformes	2	2	LC	Full Migrant	35637.3
African Cuckoo	Cuculus gularis	Cuculidae	Cuckoos	Cuculiformes	20	25	LC	Full Migrant	1.24529e+07
African Cuckoo-hawk	Aviceda cuculoides	Accipitridae	Hawks, eagles	Accipitriformes	20	24	LC	Full Migrant	1.05939e+07
African Darter	Anhinga rufa	Anhingidae	Darters	Suliformes	24	28	LC	Not a Migrant	1.79766e+07
African Desert Warbler	Sylvia deserti	Sylviidae	Old World warblers and parrotbills	Passeriformes	4	4	LC	Full Migrant	4.06221e+06
African Dusky Flycatcher	Muscicapa adusta	Muscicapidae	Old World flycatchers and chats	Passeriformes	19	15	LC	Not a Migrant	2.38966e+06
African Dwarf-kingfisher	Ispidina lecontei	Alcedinidae	Kingfishers	Coraciiformes	6	10	LC	Not a Migrant	2.19593e+06
African Emerald Cuckoo	Chrysococcyx cupreus	Cuculidae	Cuckoos	Cuculiformes	20	25	LC	Full Migrant	1.14025e+07
African Finfoot	Podica senegalensis	Heliornithidae	Finfoots	Gruiformes	20	23	LC	Not a Migrant	1.13848e+07
African Firefinch	Lagonosticta rubricata	Estrildidae	Waxbills	Passeriformes	19	21	LC	Not a Migrant	6.048e+06
African Fish-eagle	Haliaeetus vocifer	Accipitridae	Hawks, eagles	Accipitriformes	21	26	LC	Not a Migrant	1.83315e+07
African Forest-flycatcher	Fraseria ocreata	Muscicapidae	Old World flycatchers and chats	Passeriformes	6	10	LC	Not a Migrant	3.28581e+06
African Golden Oriole	Oriolus auratus	Oriolidae	Old World orioles	Passeriformes	19	23	LC	Full Migrant	1.00771e+07
African Golden Weaver	Ploceus subaureus	Ploceidae	Weavers	Passeriformes	10	5	LC	Not a Migrant	493659
African Goshawk	Accipiter tachiro	Accipitridae	Hawks, eagles	Accipitriformes	18	14	LC	Not a Migrant	5.17422e+06
African Grass-owl	Tyto capensis	Tytonidae	Barn-owls	Strigiformes	14	13	LC	Not a Migrant	2.69272e+06
African Green Bee-eater	Merops viridissimus	Meropidae	Bee-eaters	Coraciiformes	9	8	LC	Not a Migrant	4.35013e+06
African Green-pigeon	Treron calvus	Columbidae	Pigeons, doves	Columbiformes	19	23	LC	Not a Migrant	1.07393e+07
African Grey Flycatcher	Bradornis microrhynchus	Muscicapidae	Old World flycatchers and chats	Passeriformes	7	4	LC	Not a Migrant	2.47791e+06
African Grey Hornbill	Lophoceros nasutus	Bucerotidae	Hornbills	Bucerotiformes	19	23	LC	Not a Migrant	9.83029e+06
African Harrier-hawk	Polyboroides typus	Accipitridae	Hawks, eagles	Accipitriformes	21	26	LC	Not a Migrant	1.48931e+07
African Hawk-eagle	Aquila spilogaster	Accipitridae	Hawks, eagles	Accipitriformes	19	23	LC	Not a Migrant	1.24233e+07
African Hill-babbler	Sylvia abyssinica	Sylviidae	Old World warblers and parrotbills	Passeriformes	9	9	LC	Not a Migrant	387143
African Hobby	Falco cuvierii	Falconidae	Falcons, caracaras	Falconiformes	19	24	LC	Not a Migrant	7.43682e+06
African Houbara	Chlamydotis undulata	Otididae	Bustards	Otidiformes	9	4	VU	Unknown	3.41314e+06
African Jacana	Actophilornis africanus	Jacanidae	Jacanas	Charadriiformes	21	25	LC	Nomadic	1.69884e+07
African Long-eared Owl	Asio abyssinicus	Strigidae	Typical owls	Strigiformes	8	4	LC	Not a Migrant	153996
African Marsh-harrier	Circus ranivorus	Accipitridae	Hawks, eagles	Accipitriformes	14	15	LC	Not a Migrant	4.42634e+06
African Olive-pigeon	Columba arquatrix	Columbidae	Pigeons, doves	Columbiformes	19	16	LC	Not a Migrant	1.48681e+06
African Openbill	Anastomus lamelligerus	Ciconiidae	Storks	Ciconiiformes	20	24	LC	Full Migrant	1.34097e+07
African Oystercatcher	Haematopus moquini	Haematopodidae	Oystercatchers	Charadriiformes	6	3	LC	Not a Migrant	140517
African Palm-swift	Cypsiurus parvus	Apodidae	Swifts	Caprimulgiformes	21	26	LC	Not a Migrant	1.5964e+07
African Paradise-flycatcher	Terpsiphone viridis	Monarchidae	Monarch-flycatchers	Passeriformes	21	26	LC	Full Migrant	1.44839e+07
African Penguin	Spheniscus demersus	Spheniscidae	Penguins	Sphenisciformes	6	4	EN	Not a Migrant	330067
African Piculet	Verreauxia africana	Picidae	Woodpeckers	Piciformes	6	9	LC	Not a Migrant	2.52778e+06
African Pied Starling	Lamprotornis bicolor	Sturnidae	Starlings	Passeriformes	7	4	LC	Not a Migrant	787930
African Pied Wagtail	Motacilla aguimp	Motacillidae	Pipits and wagtails	Passeriformes	21	25	LC	Not a Migrant	1.13213e+07
African Pipit	Anthus cinnamomeus	Motacillidae	Pipits and wagtails	Passeriformes	19	20	LC	Full Migrant	9.82523e+06
African Pitta	Pitta angolensis	Pittidae	Pittas	Passeriformes	10	16	LC	Full Migrant	3.96809e+06
African Plain Martin	Riparia paludicola	Hirundinidae	Swallows and martins	Passeriformes	21	21	LC	Full Migrant	7.09261e+06
African Pygmy-falcon	Polihierax semitorquatus	Falconidae	Falcons, caracaras	Falconiformes	13	9	LC	Not a Migrant	3.10366e+06
African Pygmy-goose	Nettapus auritus	Anatidae	Ducks, geese, swans	Anseriformes	21	26	LC	Not a Migrant	1.77545e+07
African Pygmy-kingfisher	Ispidina picta	Alcedinidae	Kingfishers	Coraciiformes	20	25	LC	Full Migrant	1.38948e+07
African Quailfinch	Ortygospiza atricollis	Estrildidae	Waxbills	Passeriformes	21	25	LC	Nomadic	3.23426e+06
African Rail	Rallus caerulescens	Rallidae	Rails, gallinules, coots	Gruiformes	18	19	LC	Not a Migrant	5.67381e+06
African River Martin	Pseudochelidon eurystomina	Hirundinidae	Swallows and martins	Passeriformes	2	5	DD	Full Migrant	557560
African Sacred Ibis	Threskiornis aethiopicus	Threskiornithidae	Ibises, spoonbills	Pelecaniformes	31	30	LC	Full Migrant	1.77317e+07
African Scops-owl	Otus senegalensis	Strigidae	Typical owls	Strigiformes	19	23	LC	Not a Migrant	1.34857e+07
African Shrike-flycatcher	Megabyas flammulatus	Vangidae	Vangas and allies	Passeriformes	8	14	LC	Full Migrant	4.08378e+06
African Silverbill	Euodice cantans	Estrildidae	Waxbills	Passeriformes	10	10	LC	Not a Migrant	3.81344e+06
African Skimmer	Rynchops flavirostris	Laridae	Gulls, terns, skimmers	Charadriiformes	15	21	NT	Full Migrant	9.71853e+06
African Snipe	Gallinago nigripennis	Scolopacidae	Sandpipers, snipes, phalaropes	Charadriiformes	19	16	LC	Altitudinal Migrant	5.60948e+06
African Spoonbill	Platalea alba	Threskiornithidae	Ibises, spoonbills	Pelecaniformes	22	27	LC	Nomadic	1.41576e+07
African Spotted Creeper	Salpornis salvadori	Sittidae	Nuthatches	Passeriformes	12	16	LC	Not a Migrant	2.54062e+06
African Swift	Apus barbatus	Apodidae	Swifts	Caprimulgiformes	15	17	LC	Full Migrant	1.20061e+06
African Three-banded Plover	Charadrius tricollaris	Charadriidae	Plovers	Charadriiformes	19	20	LC	Not a Migrant	9.45572e+06
African Thrush	Turdus pelios	Turdidae	Thrushes	Passeriformes	13	18	LC	Not a Migrant	8.37621e+06
African Wood-owl	Strix woodfordii	Strigidae	Typical owls	Strigiformes	20	23	LC	Not a Migrant	9.86198e+06
African Woollyneck	Ciconia microscelis	Ciconiidae	Storks	Ciconiiformes	20	25	LC	Not a Migrant	1.44459e+07
African Yellow Warbler	Iduna natalensis	Acrocephalidae	Reed-warblers	Passeriformes	17	15	LC	Not a Migrant	3.74243e+06
African Yellow White-eye	Zosterops senegalensis	Zosteropidae	White-eyes and yuhinas	Passeriformes	20	24	LC	Not a Migrant	8.73749e+06
Agami Heron	Agamia agami	Ardeidae	Herons	Pelecaniformes	8	5	VU	Not a Migrant	7.84025e+06
Agile Tit-tyrant	Uromyias agilis	Tyrannidae	Tyrant-flycatchers	Passeriformes	1	1	LC	Not a Migrant	53360
Ahanta Francolin	Pternistis ahantensis	Phasianidae	Pheasants, partridges, turkeys, grouse	Galliformes	4	5	LC	Not a Migrant	683993
Ainley's Storm-petrel	Hydrobates cheimomnestes	Hydrobatidae	Northern storm-petrels	Procellariiformes	2	2	VU	Full Migrant	6.00636e+06
Akekee	Loxops caeruleirostris	Fringillidae	Finches	Passeriformes	1	1	CR	Not a Migrant	5.22215
Akiapolaau	Hemignathus wilsoni	Fringillidae	Finches	Passeriformes	1	1	EN	Not a Migrant	7938.67
Akikiki	Oreomystis bairdi	Fringillidae	Finches	Passeriformes	1	1	CR	Not a Migrant	1343.13
Akohekohe	Palmeria dolei	Fringillidae	Finches	Passeriformes	1	1	CR	Not a Migrant	1067.85
Akun Eagle-owl	Bubo leucostictus	Strigidae	Typical owls	Strigiformes	5	9	LC	Not a Migrant	2.5679e+06
Ala Shan Redstart	Phoenicurus alaschanicus	Muscicapidae	Old World flycatchers and chats	Passeriformes	1	1	NT	Altitudinal Migrant	925983
Alagoas Antwren	Myrmotherula snowi	Thamnophilidae	Typical antbirds	Passeriformes	1	1	CR	Not a Migrant	285.42
Alagoas Tyrannulet	Phylloscartes ceciliae	Tyrannidae	Tyrant-flycatchers	Passeriformes	1	1	CR	Not a Migrant	18944.2
Albertine Owlet	Glaucidium albertinum	Strigidae	Typical owls	Strigiformes	5	3	VU	Not a Migrant	32391.8
Albertine Sooty Boubou	Laniarius holomelas	Malaconotidae	Bush-shrikes	Passeriformes	5	4	LC	Not a Migrant	103404
Albert's Lyrebird	Menura alberti	Menuridae	Lyrebirds	Passeriformes	1	1	NT	Not a Migrant	25535.7
Aldabra Drongo	Dicrurus aldabranus	Dicruridae	Drongos	Passeriformes	3	1	NT	Not a Migrant	159.477
Aldabra Fody	Foudia aldabrana	Ploceidae	Weavers	Passeriformes	3	1	EN	Not a Migrant	159.454
Alder Flycatcher	Empidonax alnorum	Tyrannidae	Tyrant-flycatchers	Passeriformes	9	7	LC	Full Migrant	1.34084e+07
Aleutian Tern	Onychoprion aleuticus	Laridae	Gulls, terns, skimmers	Charadriiformes	1	1	VU	Full Migrant	1.44795e+06
Alexander's Swift	Apus alexandri	Apodidae	Swifts	Caprimulgiformes	1	1	LC	Not a Migrant	2877.26
Alexandrine Parakeet	Psittacula eupatria	Psittacidae	Parrots	Psittaciformes	17	14	NT	Nomadic	3.23103e+06
Algerian Nuthatch	Sitta ledanti	Sittidae	Nuthatches	Passeriformes	2	1	EN	Not a Migrant	246.596
Allen's Gallinule	Porphyrio alleni	Rallidae	Rails, gallinules, coots	Gruiformes	22	27	LC	Full Migrant	1.63604e+07
Allen's Hummingbird	Selasphorus sasin	Trochilidae	Hummingbirds	Caprimulgiformes	2	2	LC	Full Migrant	1.12851e+06
Allied Owlet-nightjar	Aegotheles affinis	Aegothelidae	Owlet-nightjars	Caprimulgiformes	4	2	DD	Not a Migrant	1146.69
Allpahuayo Antbird	Percnostola arenarum	Thamnophilidae	Typical antbirds	Passeriformes	3	1	VU	Not a Migrant	8817.12
Alpine Accentor	Prunella collaris	Prunellidae	Accentors	Passeriformes	52	41	LC	Full Migrant	1.15531e+07
Alpine Mannikin	Lonchura monticola	Estrildidae	Waxbills	Passeriformes	3	1	LC	Not a Migrant	5354.89
Alpine Pipit	Anthus gutturalis	Motacillidae	Pipits and wagtails	Passeriformes	4	2	LC	Not a Migrant	34559.9
Alpine Swift	Tachymarptis melba	Apodidae	Swifts	Caprimulgiformes	63	53	LC	Full Migrant	1.29453e+07
Alpine Thrush	Zoothera mollissima	Turdidae	Thrushes	Passeriformes	7	6	LC	Altitudinal Migrant	422988
Alstr<U+0326>m's Warbler	Phylloscopus soror	Phylloscopidae	Leaf-warblers	Passeriformes	6	6	LC	Full Migrant	1.0747e+06
Altai Accentor	Prunella himalayana	Prunellidae	Accentors	Passeriformes	14	11	LC	Altitudinal Migrant	2.11717e+06
Altai Snowcock	Tetraogallus altaicus	Phasianidae	Pheasants, partridges, turkeys, grouse	Galliformes	4	3	LC	Not a Migrant	819469
Altamira Oriole	Icterus gularis	Icteridae	New World blackbirds	Passeriformes	2	2	LC	Not a Migrant	559679
Altamira Yellowthroat	Geothlypis flavovelata	Parulidae	New World warblers	Passeriformes	1	1	VU	Not a Migrant	51944.9
Amami Jay	Garrulus lidthi	Corvidae	Crows and jays	Passeriformes	1	1	VU	Not a Migrant	1064.17
Amami Thrush	Zoothera major	Turdidae	Thrushes	Passeriformes	1	1	NT	Not a Migrant	723.01
Amami Woodcock	Scolopax mira	Scolopacidae	Sandpipers, snipes, phalaropes	Charadriiformes	1	1	VU	Not a Migrant	2263.54
Amami Woodpecker	Dendrocopos owstoni	Picidae	Woodpeckers	Piciformes	1	1	NT	Not a Migrant	707.918
Amani Sunbird	Hedydipna pallidigaster	Nectariniidae	Sunbirds	Passeriformes	2	1	EN	Not a Migrant	864.214
Amazilia Hummingbird	Amazilia amazilia	Trochilidae	Hummingbirds	Caprimulgiformes	3	1	LC	Not a Migrant	169381
Amazon Kingfisher	Chloroceryle amazona	Alcedinidae	Kingfishers	Coraciiformes	8	6	LC	Not a Migrant	1.41572e+07
Amazonian Antpitta	Hylopezus berlepschi	Grallariidae	Antpittas	Passeriformes	5	2	LC	Not a Migrant	1.42266e+06
Amazonian Antshrike	Thamnophilus amazonicus	Thamnophilidae	Typical antbirds	Passeriformes	8	5	LC	Not a Migrant	6.1928e+06
Amazonian Barred Woodcreeper	Dendrocolaptes certhia	Furnariidae	Ovenbirds	Passeriformes	8	5	LC	Not a Migrant	6.65968e+06
Amazonian Black-breasted Woodpecker	Celeus occidentalis	Picidae	Woodpeckers	Piciformes	6	3	LC	Not a Migrant	5.40092e+06
Amazonian Black-tyrant	Knipolegus poecilocercus	Tyrannidae	Tyrant-flycatchers	Passeriformes	5	3	LC	Not a Migrant	1.16704e+06
Amazonian Grey Elaenia	Myiopagis cinerea	Tyrannidae	Tyrant-flycatchers	Passeriformes	8	5	LC	Not a Migrant	5.92599e+06
Amazonian Grey Saltator	Saltator coerulescens	Thraupidae	Tanagers	Passeriformes	5	3	LC	Not a Migrant	8.19135e+06
Amazonian Grosbeak	Cyanoloxia rothschildii	Cardinalidae	Cardinals	Passeriformes	8	5	LC	Not a Migrant	6.5999e+06
Amazonian Motmot	Momotus momota	Momotidae	Motmots	Coraciiformes	8	6	LC	Not a Migrant	8.09602e+06
Amazonian Oropendola	Psarocolius yuracares	Icteridae	New World blackbirds	Passeriformes	5	2	LC	Not a Migrant	4.42682e+06
Amazonian Parrotlet	Nannopsittaca dachilleae	Psittacidae	Parrots	Psittaciformes	5	2	NT	Nomadic	133890
Amazonian Pygmy-owl	Glaucidium hardyi	Strigidae	Typical owls	Strigiformes	8	5	LC	Not a Migrant	4.6919e+06
Amazonian Royal Flycatcher	Onychorhynchus coronatus	Tityridae	Tityras and allies	Passeriformes	8	5	LC	Not a Migrant	5.97372e+06
Amazonian Scrub-flycatcher	Sublegatus obscurior	Tyrannidae	Tyrant-flycatchers	Passeriformes	8	5	LC	Not a Migrant	5.37302e+06
Amazonian Streaked Antwren	Myrmotherula multostriata	Thamnophilidae	Typical antbirds	Passeriformes	5	2	LC	Not a Migrant	4.64415e+06
Amazonian Tyrannulet	Inezia subflava	Tyrannidae	Tyrant-flycatchers	Passeriformes	5	2	LC	Not a Migrant	972309
Amazonian Umbrellabird	Cephalopterus ornatus	Cotingidae	Cotingas	Passeriformes	6	3	LC	Not a Migrant	5.50625e+06
Amazonian Woodhaunter	Automolus subulatus	Furnariidae	Ovenbirds	Passeriformes	5	2	LC	Not a Migrant	3.28472e+06
Amber Mountain Rock-thrush	Monticola erythronotus	Muscicapidae	Old World flycatchers and chats	Passeriformes	2	1	EN	Not a Migrant	377.22
Ambon White-eye	Zosterops kuehni	Zosteropidae	White-eyes and yuhinas	Passeriformes	1	1	NT	Not a Migrant	1208.02
American Avocet	Recurvirostra americana	Recurvirostridae	Avocets, stilts	Charadriiformes	3	2	LC	Full Migrant	6.01681e+06
American Bittern	Botaurus lentiginosus	Ardeidae	Herons	Pelecaniformes	3	3	LC	Full Migrant	1.4235e+07
American Black Duck	Anas rubripes	Anatidae	Ducks, geese, swans	Anseriformes	3	3	LC	Full Migrant	6.57507e+06
American Black Vulture	Coragyps atratus	Cathartidae	New World vultures	Cathartiformes	8	6	LC	Full Migrant	2.11757e+07
American Bushtit	Psaltriparus minimus	Aegithalidae	Long-tailed tits	Passeriformes	3	2	LC	Not a Migrant	2.69228e+06
American Comb Duck	Sarkidiornis sylvicola	Anatidae	Ducks, geese, swans	Anseriformes	8	6	LC	Full Migrant	9.68095e+06
American Coot	Fulica americana	Rallidae	Rails, gallinules, coots	Gruiformes	6	5	LC	Full Migrant	1.37781e+07
American Crow	Corvus brachyrhynchos	Corvidae	Crows and jays	Passeriformes	3	3	LC	Full Migrant	1.21137e+07
American Dipper	Cinclus mexicanus	Cinclidae	Dippers	Passeriformes	3	2	LC	Not a Migrant	4.91074e+06
American Dusky Flycatcher	Empidonax oberholseri	Tyrannidae	Tyrant-flycatchers	Passeriformes	3	2	LC	Full Migrant	4.6146e+06
American Flamingo	Phoenicopterus ruber	Phoenicopteridae	Flamingos	Phoenicopteriformes	6	5	LC	Full Migrant	289195
American Golden Plover	Pluvialis dominica	Charadriidae	Plovers	Charadriiformes	9	7	LC	Full Migrant	2.86845e+07
American Goldfinch	Spinus tristis	Fringillidae	Finches	Passeriformes	3	2	LC	Full Migrant	1.05711e+07
American Grey Flycatcher	Empidonax wrightii	Tyrannidae	Tyrant-flycatchers	Passeriformes	3	2	LC	Full Migrant	2.89839e+06
American Kestrel	Falco sparverius	Falconidae	Falcons, caracaras	Falconiformes	10	7	LC	Full Migrant	2.77766e+07
American Oystercatcher	Haematopus palliatus	Haematopodidae	Oystercatchers	Charadriiformes	8	4	LC	Full Migrant	1.82188e+06
American Pygmy-kingfisher	Chloroceryle aenea	Alcedinidae	Kingfishers	Coraciiformes	8	6	LC	Not a Migrant	9.33228e+06
American Redstart	Setophaga ruticilla	Parulidae	New World warblers	Passeriformes	8	6	LC	Full Migrant	1.51363e+07
American Robin	Turdus migratorius	Turdidae	Thrushes	Passeriformes	3	2	LC	Full Migrant	1.7923e+07
American Tree Sparrow	Passerella arborea	Passerellidae	New World sparrows	Passeriformes	2	1	LC	Full Migrant	1.43713e+07
American Treecreeper	Certhia americana	Certhiidae	Treecreepers	Passeriformes	3	3	LC	Full Migrant	1.21583e+07
American White Pelican	Pelecanus erythrorhynchos	Pelecanidae	Pelicans	Pelecaniformes	3	2	LC	Full Migrant	8.10434e+06
American Wigeon	Mareca americana	Anatidae	Ducks, geese, swans	Anseriformes	6	5	LC	Full Migrant	1.49581e+07
American Woodcock	Scolopax minor	Scolopacidae	Sandpipers, snipes, phalaropes	Charadriiformes	3	2	LC	Full Migrant	4.66138e+06
American Yellow Warbler	Setophaga petechia	Parulidae	New World warblers	Passeriformes	8	6	LC	Full Migrant	2.10867e+07
Amethyst Brown-dove	Phapitreron amethystinus	Columbidae	Pigeons, doves	Columbiformes	2	1	LC	Not a Migrant	227782
Amethyst Sunbird	Chalcomitra amethystina	Nectariniidae	Sunbirds	Passeriformes	15	16	LC	Not a Migrant	3.59056e+06
Amethyst Woodstar	Calliphlox amethystina	Trochilidae	Hummingbirds	Caprimulgiformes	8	6	LC	Full Migrant	7.98813e+06
Amethyst-throated Hummingbird	Lampornis amethystinus	Trochilidae	Hummingbirds	Caprimulgiformes	1	1	LC	Not a Migrant	194598
Amethyst-throated Sunangel	Heliangelus amethysticollis	Trochilidae	Hummingbirds	Caprimulgiformes	4	1	LC	Not a Migrant	146658
Amsterdam Albatross	Diomedea amsterdamensis	Diomedeidae	Albatrosses	Procellariiformes	5	2	EN	Full Migrant	1.12321e+07
Amur Falcon	Falco amurensis	Falconidae	Falcons, caracaras	Falconiformes	35	30	LC	Full Migrant	1.46577e+07
Anambra Waxbill	Estrilda poliopareia	Estrildidae	Waxbills	Passeriformes	2	2	NT	Not a Migrant	43938.5
Ancash Tapaculo	Scytalopus affinis	Rhinocryptidae	Tapaculos	Passeriformes	3	1	LC	Not a Migrant	15372.7
Anchieta's Barbet	Stactolaema anchietae	Lybiidae	African barbets	Piciformes	3	3	LC	Not a Migrant	1.48231e+06
Anchieta's Sunbird	Anthreptes anchietae	Nectariniidae	Sunbirds	Passeriformes	4	6	LC	Not a Migrant	465325
Ancient Antwren	Herpsilochmus gentryi	Thamnophilidae	Typical antbirds	Passeriformes	3	1	LC	Not a Migrant	9533.66
Ancient Murrelet	Synthliboramphus antiquus	Alcidae	Auks	Charadriiformes	6	5	LC	Not a Migrant	5.45506e+06
Andaman Boobook	Ninox affinis	Strigidae	Typical owls	Strigiformes	1	1	LC	Not a Migrant	5655.23
Andaman Bulbul	Brachypodius fuscoflavescens	Pycnonotidae	Bulbuls	Passeriformes	1	1	LC	Nomadic	3196.27
Andaman Coucal	Centropus andamanensis	Cuculidae	Cuckoos	Cuculiformes	2	2	LC	Not a Migrant	7211.9
Andaman Crake	Rallina canningi	Rallidae	Rails, gallinules, coots	Gruiformes	1	1	LC	Not a Migrant	5240.42
Andaman Cuckoo-dove	Macropygia rufipennis	Columbidae	Pigeons, doves	Columbiformes	1	1	LC	Not a Migrant	7597.74
Andaman Cuckooshrike	Coracina dobsoni	Campephagidae	Cuckooshrikes	Passeriformes	1	1	NT	Not a Migrant	5202.93
Andaman Drongo	Dicrurus andamanensis	Dicruridae	Drongos	Passeriformes	2	2	LC	Not a Migrant	5726.81
Andaman Green-pigeon	Treron chloropterus	Columbidae	Pigeons, doves	Columbiformes	2	2	NT	Not a Migrant	6117.84
Andaman Nightjar	Caprimulgus andamanicus	Caprimulgidae	Nightjars	Caprimulgiformes	1	1	LC	Not a Migrant	6735.83
Andaman Scops-owl	Otus balli	Strigidae	Typical owls	Strigiformes	1	1	LC	Altitudinal Migrant	5825.33
Andaman Serpent-eagle	Spilornis elgini	Accipitridae	Hawks, eagles	Accipitriformes	1	1	VU	Not a Migrant	4980.85
Andaman Shama	Kittacincla albiventris	Muscicapidae	Old World flycatchers and chats	Passeriformes	1	1	LC	Not a Migrant	5202.95
Andaman Teal	Anas albogularis	Anatidae	Ducks, geese, swans	Anseriformes	2	2	VU	Not a Migrant	4843.64
Andaman Treepie	Dendrocitta bayleii	Corvidae	Crows and jays	Passeriformes	1	1	VU	Not a Migrant	5706.32
Andaman Woodpecker	Dryocopus hodgei	Picidae	Woodpeckers	Piciformes	1	1	VU	Not a Migrant	5706.32
Andaman Woodpigeon	Columba palumboides	Columbidae	Pigeons, doves	Columbiformes	2	2	NT	Not a Migrant	7618.24
Andean Avocet	Recurvirostra andina	Recurvirostridae	Avocets, stilts	Charadriiformes	4	1	LC	Altitudinal Migrant	708583
Andean Black-tyrant	Knipolegus signatus	Tyrannidae	Tyrant-flycatchers	Passeriformes	3	1	LC	Not a Migrant	32221.1
Andean Cock-of-the-rock	Rupicola peruvianus	Cotingidae	Cotingas	Passeriformes	4	1	LC	Not a Migrant	257511
Andean Condor	Vultur gryphus	Cathartidae	New World vultures	Cathartiformes	4	1	NT	Altitudinal Migrant	2.54386e+06
Andean Coot	Fulica ardesiaca	Rallidae	Rails, gallinules, coots	Gruiformes	4	1	LC	Full Migrant	594594
Andean Duck	Oxyura ferruginea	Anatidae	Ducks, geese, swans	Anseriformes	4	1	LC	Full Migrant	2.15402e+06
Andean Emerald	Amazilia franciae	Trochilidae	Hummingbirds	Caprimulgiformes	3	1	LC	Not a Migrant	247258
Andean Flamingo	Phoenicoparrus andinus	Phoenicopteridae	Flamingos	Phoenicopteriformes	4	1	VU	Full Migrant	354441
Andean Goose	Chloephaga melanoptera	Anatidae	Ducks, geese, swans	Anseriformes	4	1	LC	Altitudinal Migrant	1.15946e+06
Andean Guan	Penelope montagnii	Cracidae	Guans, chachalacas, curassows	Galliformes	4	1	LC	Not a Migrant	368617
Andean Gull	Larus serranus	Laridae	Gulls, terns, skimmers	Charadriiformes	4	1	LC	Full Migrant	1.11584e+06
Andean Hillstar	Oreotrochilus estella	Trochilidae	Hummingbirds	Caprimulgiformes	4	1	LC	Not a Migrant	595797
Andean Ibis	Theristicus branickii	Threskiornithidae	Ibises, spoonbills	Pelecaniformes	4	1	NT	Not a Migrant	313734
Andean Lapwing	Vanellus resplendens	Charadriidae	Plovers	Charadriiformes	4	1	LC	Altitudinal Migrant	734855
Andean Mourner	Laniisoma buckleyi	Tityridae	Tityras and allies	Passeriformes	4	1	NT	Not a Migrant	35911.3
Andean Negrito	Lessonia oreas	Tyrannidae	Tyrant-flycatchers	Passeriformes	4	1	LC	Full Migrant	831919
Andean Parakeet	Bolborhynchus orbygnesius	Psittacidae	Parrots	Psittaciformes	4	1	LC	Altitudinal Migrant	191119
Andean Potoo	Nyctibius maculosus	Nyctibiidae	Potoos	Caprimulgiformes	4	1	LC	Not a Migrant	117206
Andean Pygmy-owl	Glaucidium jardinii	Strigidae	Typical owls	Strigiformes	3	1	LC	Not a Migrant	205501
Andean Siskin	Spinus spinescens	Fringillidae	Finches	Passeriformes	1	1	LC	Not a Migrant	117954
Andean Slaty Thrush	Turdus nigriceps	Turdidae	Thrushes	Passeriformes	4	1	LC	Not a Migrant	655026
Andean Snipe	Gallinago jamesoni	Scolopacidae	Sandpipers, snipes, phalaropes	Charadriiformes	4	1	LC	Not a Migrant	261601
Andean Solitaire	Myadestes ralloides	Turdidae	Thrushes	Passeriformes	4	1	LC	Not a Migrant	457703
Andean Swallow	Orochelidon andecola	Hirundinidae	Swallows and martins	Passeriformes	4	1	LC	Not a Migrant	506073
Andean Swift	Aeronautes andecolus	Apodidae	Swifts	Caprimulgiformes	4	1	LC	Not a Migrant	891311
Andean Teal	Anas andium	Anatidae	Ducks, geese, swans	Anseriformes	3	1	LC	Not a Migrant	410563
Andean Tinamou	Nothoprocta pentlandii	Tinamidae	Tinamous	Struthioniformes	4	1	LC	Not a Migrant	612684
Andean Tit-spinetail	Leptasthenura andicola	Furnariidae	Ovenbirds	Passeriformes	4	1	LC	Not a Migrant	256098
Angola Batis	Batis minulla	Platysteiridae	Batises and wattle-eyes	Passeriformes	2	4	LC	Not a Migrant	474659
Angola Cave-chat	Xenocopsychus ansorgei	Muscicapidae	Old World flycatchers and chats	Passeriformes	2	2	LC	Not a Migrant	40187.6
Angola Greenbul	Phyllastrephus viridiceps	Pycnonotidae	Bulbuls	Passeriformes	1	1	VU	Not a Migrant	14323.6
Angola Lark	Mirafra angolensis	Alaudidae	Larks	Passeriformes	4	4	LC	Not a Migrant	763785
Angola Slaty-flycatcher	Melaenornis brunneus	Muscicapidae	Old World flycatchers and chats	Passeriformes	1	1	LC	Not a Migrant	68829.7
Angola Swallow	Hirundo angolensis	Hirundinidae	Swallows and martins	Passeriformes	6	9	LC	Full Migrant	1.66681e+06
Angola Waxbill	Coccopygia bocagei	Estrildidae	Waxbills	Passeriformes	1	1	LC	Not a Migrant	95404.9
Anhinga	Anhinga anhinga	Anhingidae	Darters	Suliformes	8	6	LC	Not a Migrant	1.49211e+07
Anianiau	Magumma parva	Fringillidae	Finches	Passeriformes	1	1	VU	Not a Migrant	1432.92
Anjouan Scops-owl	Otus capnodes	Strigidae	Typical owls	Strigiformes	3	1	EN	Not a Migrant	271.698
Anjouan Sunbird	Cinnyris comorensis	Nectariniidae	Sunbirds	Passeriformes	3	1	LC	Not a Migrant	357.547
Ankober Serin	Crithagra ankoberensis	Fringillidae	Finches	Passeriformes	4	1	VU	Not a Migrant	50697.2
Annam Barbet	Psilopogon annamensis	Megalaimidae	Asian barbets	Piciformes	2	2	LC	Not a Migrant	238876
Anna's Hummingbird	Calypte anna	Trochilidae	Hummingbirds	Caprimulgiformes	3	2	LC	Full Migrant	1.27007e+06
Annobon Scops-owl	Otus feae	Strigidae	Typical owls	Strigiformes	3	1	CR	Not a Migrant	14.7043
Annobon White-eye	Zosterops griseovirescens	Zosteropidae	White-eyes and yuhinas	Passeriformes	3	1	VU	Not a Migrant	14.701
Ansorge's Greenbul	Eurillas ansorgei	Pycnonotidae	Bulbuls	Passeriformes	6	10	LC	Not a Migrant	1.85848e+06
Antarctic Petrel	Thalassoica antarctica	Procellariidae	Petrels, shearwaters	Procellariiformes	9	5	LC	Full Migrant	5.85765e+07
Antarctic Prion	Pachyptila desolata	Procellariidae	Petrels, shearwaters	Procellariiformes	12	8	LC	Full Migrant	8.41555e+07
Antarctic Tern	Sterna vittata	Laridae	Gulls, terns, skimmers	Charadriiformes	10	6	LC	Full Migrant	1.08725e+07
Antillean Crested Hummingbird	Orthorhyncus cristatus	Trochilidae	Hummingbirds	Caprimulgiformes	4	4	LC	Not a Migrant	7736.3
Antillean Nighthawk	Chordeiles gundlachii	Caprimulgidae	Nightjars	Caprimulgiformes	5	4	LC	Full Migrant	228317
Antillean Palm-swift	Tachornis phoenicobia	Apodidae	Swifts	Caprimulgiformes	4	3	LC	Not a Migrant	194218
Antillean Piculet	Nesoctites micromegas	Picidae	Woodpeckers	Piciformes	3	2	LC	Not a Migrant	74799.7
Antillean Siskin	Spinus dominicensis	Fringillidae	Finches	Passeriformes	3	2	LC	Not a Migrant	9702.06
Antioquia Bristle-tyrant	Pogonotriccus lanyoni	Tyrannidae	Tyrant-flycatchers	Passeriformes	1	1	EN	Not a Migrant	7102.55
Antioquia Brush-finch	Atlapetes blancae	Passerellidae	New World sparrows	Passeriformes	1	1	CR	Not a Migrant	230.263
Antioquia Wren	Thryophilus sernai	Troglodytidae	Wrens	Passeriformes	1	1	EN	Not a Migrant	3232.31
Antipodean Albatross	Diomedea antipodensis	Diomedeidae	Albatrosses	Procellariiformes	3	2	EN	Full Migrant	4.12921e+07
Antipodes Parakeet	Cyanoramphus unicolor	Psittacidae	Parrots	Psittaciformes	2	1	VU	Not a Migrant	22.6657
Apapane	Himatione sanguinea	Fringillidae	Finches	Passeriformes	1	1	LC	Not a Migrant	16390.7
Apical Flycatcher	Myiarchus apicalis	Tyrannidae	Tyrant-flycatchers	Passeriformes	1	1	LC	Not a Migrant	41557.9
Aplomado Falcon	Falco femoralis	Falconidae	Falcons, caracaras	Falconiformes	8	6	LC	Full Migrant	1.21131e+07
Apo Myna	Goodfellowia miranda	Sturnidae	Starlings	Passeriformes	2	1	NT	Not a Migrant	1528.36
Apo Sunbird	Aethopyga boltoni	Nectariniidae	Sunbirds	Passeriformes	2	1	NT	Not a Migrant	7469.32
Apolinar's Wren	Cistothorus apolinari	Troglodytidae	Wrens	Passeriformes	1	1	EN	Not a Migrant	2671.88
Apolo Cotinga	Phibalura boliviana	Cotingidae	Cotingas	Passeriformes	4	1	EN	Not a Migrant	4544.52
Apostlebird	Struthidea cinerea	Corcoracidae	Australian mudnesters	Passeriformes	1	1	LC	Not a Migrant	2.50091e+06
Appert's Tetraka	Xanthomixis apperti	Bernieridae	Tetrakas	Passeriformes	2	1	VU	Not a Migrant	7808.83
Apricot-breasted Sunbird	Cinnyris buettikoferi	Nectariniidae	Sunbirds	Passeriformes	1	1	LC	Not a Migrant	10702.4
Apurimac Brush-finch	Atlapetes forbesi	Passerellidae	New World sparrows	Passeriformes	3	1	LC	Not a Migrant	18195.9
Apurimac Spinetail	Synallaxis courseni	Furnariidae	Ovenbirds	Passeriformes	3	1	VU	Not a Migrant	184.946
Apurimac Starfrontlet	Coeligena albicaudata	Trochilidae	Hummingbirds	Caprimulgiformes	3	1	LC	Not a Migrant	47030
Aquatic Warbler	Acrocephalus paludicola	Acrocephalidae	Reed-warblers	Passeriformes	30	24	VU	Full Migrant	9.18007e+06
Arabian Babbler	Argya squamiceps	Leiotrichidae	Laughingthrushes and allies	Passeriformes	2	2	LC	Not a Migrant	1.27316e+06
Arabian Bustard	Ardeotis arabs	Otididae	Bustards	Otidiformes	7	8	NT	Not a Migrant	2.95037e+06
Arabian Golden Sparrow	Passer euchlorus	Passeridae	Old World sparrows	Passeriformes	6	4	LC	Not a Migrant	163824
Arabian Green Bee-eater	Merops cyanophrys	Meropidae	Bee-eaters	Coraciiformes	2	2	LC	Not a Migrant	1.19536e+06
Arabian Grosbeak	Rhynchostruthus percivali	Fringillidae	Finches	Passeriformes	1	1	NT	Not a Migrant	83044.1
Arabian Lark	Eremalauda eremodites	Alaudidae	Larks	Passeriformes	3	2	LC	Nomadic	740754
Arabian Partridge	Alectoris melanocephala	Phasianidae	Pheasants, partridges, turkeys, grouse	Galliformes	1	1	LC	Not a Migrant	351774
Arabian Scops-owl	Otus pamelae	Strigidae	Typical owls	Strigiformes	1	1	LC	Not a Migrant	203557
Arabian Serin	Crithagra rothschildi	Fringillidae	Finches	Passeriformes	1	1	LC	Not a Migrant	129561
Arabian Sunbird	Cinnyris hellmayri	Nectariniidae	Sunbirds	Passeriformes	1	1	LC	Not a Migrant	496063
Arabian Warbler	Sylvia leucomelaena	Sylviidae	Old World warblers and parrotbills	Passeriformes	8	6	LC	Not a Migrant	547018
Arabian Waxbill	Estrilda rufibarba	Estrildidae	Waxbills	Passeriformes	1	1	LC	Not a Migrant	86116
Arabian Woodpecker	Dendropicos dorae	Picidae	Woodpeckers	Piciformes	1	1	NT	Not a Migrant	129511
Arafura Fantail	Rhipidura dryas	Rhipiduridae	Fantails	Passeriformes	5	4	LC	Full Migrant	390803
Araguaia Spinetail	Synallaxis simoni	Furnariidae	Ovenbirds	Passeriformes	1	1	LC	Not a Migrant	20682.5
Araripe Manakin	Antilophia bokermanni	Pipridae	Manakins	Passeriformes	1	1	CR	Not a Migrant	32.5444
Araucaria Tit-spinetail	Leptasthenura setaria	Furnariidae	Ovenbirds	Passeriformes	3	3	NT	Not a Migrant	394949
Archbold's Bowerbird	Archboldia papuensis	Ptilonorhynchidae	Bowerbirds	Passeriformes	4	2	NT	Not a Migrant	80739.2
Archbold's Newtonia	Newtonia archboldi	Vangidae	Vangas and allies	Passeriformes	2	1	LC	Not a Migrant	77835.2
Archbold's Nightjar	Eurostopodus archboldi	Caprimulgidae	Nightjars	Caprimulgiformes	4	2	LC	Not a Migrant	74591.7
Archbold's Owlet-nightjar	Aegotheles archboldi	Aegothelidae	Owlet-nightjars	Caprimulgiformes	4	2	LC	Not a Migrant	62391.5
Archer's Robin-chat	Dessonornis archeri	Muscicapidae	Old World flycatchers and chats	Passeriformes	5	4	LC	Not a Migrant	60103.1
Arctic Herring Gull	Larus smithsonianus	Laridae	Gulls, terns, skimmers	Charadriiformes	11	10	LC	Full Migrant	3.52989e+07
Arctic Jaeger	Stercorarius parasiticus	Stercorariidae	Skuas	Charadriiformes	22	17	LC	Full Migrant	2.19861e+07
Arctic Loon	Gavia arctica	Gaviidae	Loons/divers	Gaviiformes	45	36	LC	Full Migrant	2.28188e+07
Arctic Tern	Sterna paradisaea	Laridae	Gulls, terns, skimmers	Charadriiformes	22	15	LC	Full Migrant	6.12722e+07
Arctic Warbler	Phylloscopus borealis	Phylloscopidae	Leaf-warblers	Passeriformes	10	8	LC	Full Migrant	1.52965e+07
Arequipa Canastero	Asthenes arequipae	Furnariidae	Ovenbirds	Passeriformes	4	1	LC	Not a Migrant	98014
Arfak Astrapia	Astrapia nigra	Paradisaeidae	Birds-of-paradise	Passeriformes	1	1	LC	Not a Migrant	3721.2
Arfak Honeyeater	Melipotes gymnops	Meliphagidae	Honeyeaters	Passeriformes	1	1	LC	Not a Migrant	7348.93
Ariel Toucan	Ramphastos ariel	Ramphastidae	Toucans	Piciformes	1	1	EN	Not a Migrant	2.53505e+06
Aripuana Antwren	Herpsilochmus stotzi	Thamnophilidae	Typical antbirds	Passeriformes	1	1	LC	Not a Migrant	150632
Arizona Woodpecker	Leuconotopicus arizonae	Picidae	Woodpeckers	Piciformes	2	2	LC	Not a Migrant	330143
Armenian Gull	Larus armenicus	Laridae	Gulls, terns, skimmers	Charadriiformes	10	9	NT	Full Migrant	1.32251e+06
Arnot's Chat	Myrmecocichla arnotti	Muscicapidae	Old World flycatchers and chats	Passeriformes	12	12	LC	Not a Migrant	3.10239e+06
Arrowhead Piculet	Picumnus minutissimus	Picidae	Woodpeckers	Piciformes	1	1	LC	Not a Migrant	36688
Arrowhead Warbler	Setophaga pharetra	Parulidae	New World warblers	Passeriformes	1	1	LC	Not a Migrant	11021.8
Arrow-marked Babbler	Turdoides jardineii	Leiotrichidae	Laughingthrushes and allies	Passeriformes	13	14	LC	Not a Migrant	5.82235e+06
Aru Flowerpecker	Dicaeum ignicolle	Dicaeidae	Flowerpeckers	Passeriformes	1	1	LC	Not a Migrant	7854.17
Ascension Frigatebird	Fregata aquila	Fregatidae	Frigatebirds	Suliformes	1	1	VU	Not a Migrant	2.54897e+06
Ashambu Chilappan	Montecincla meridionalis	Leiotrichidae	Laughingthrushes and allies	Passeriformes	1	1	VU	Not a Migrant	163.394
Ash-bellied Hermit	Phaethornis major	Trochilidae	Hummingbirds	Caprimulgiformes	1	1	LC	Not a Migrant	404685
Ash-breasted Antbird	Myrmoborus lugubris	Thamnophilidae	Typical antbirds	Passeriformes	4	2	VU	Not a Migrant	290798
Ash-breasted Sierra-finch	Geospizopsis plebejus	Thraupidae	Tanagers	Passeriformes	4	1	LC	Full Migrant	950612
Ash-breasted Tit-tyrant	Anairetes alpinus	Tyrannidae	Tyrant-flycatchers	Passeriformes	4	1	EN	Not a Migrant	23428.2
Ash-browed Spinetail	Cranioleuca curtata	Furnariidae	Ovenbirds	Passeriformes	4	1	VU	Not a Migrant	173903
Ash-colored Cuckoo	Coccycua cinerea	Cuculidae	Cuckoos	Cuculiformes	5	3	LC	Full Migrant	5.26548e+06
Ash-colored Tapaculo	Myornis senilis	Rhinocryptidae	Tapaculos	Passeriformes	3	1	LC	Not a Migrant	118973
Ash's Lark	Mirafra ashi	Alaudidae	Larks	Passeriformes	2	1	EN	Not a Migrant	3123.42
Ash-throated Antwren	Herpsilochmus parkeri	Thamnophilidae	Typical antbirds	Passeriformes	3	1	EN	Not a Migrant	1690.36
Ash-throated Casiornis	Casiornis fuscus	Tyrannidae	Tyrant-flycatchers	Passeriformes	1	1	LC	Not a Migrant	2.1071e+06
Ash-throated Crake	Porzana albicollis	Rallidae	Rails, gallinules, coots	Gruiformes	8	6	LC	Not a Migrant	6.15206e+06
Ash-throated Flycatcher	Myiarchus cinerascens	Tyrannidae	Tyrant-flycatchers	Passeriformes	2	2	LC	Full Migrant	4.27778e+06
Ash-throated Gnateater	Conopophaga peruviana	Conopophagidae	Gnateaters	Passeriformes	5	2	LC	Not a Migrant	1.09874e+06
Ash-winged Antwren	Euchrepomis spodioptila	Thamnophilidae	Typical antbirds	Passeriformes	7	5	LC	Not a Migrant	2.16235e+06
Ashy Antwren	Myrmotherula grisea	Thamnophilidae	Typical antbirds	Passeriformes	4	1	LC	Not a Migrant	67024.2
Ashy Bulbul	Hemixos flavala	Pycnonotidae	Bulbuls	Passeriformes	10	10	LC	Altitudinal Migrant	1.09855e+06
Ashy Cisticola	Cisticola cinereolus	Cisticolidae	Cisticolas and allies	Passeriformes	7	4	LC	Not a Migrant	614940
Ashy Drongo	Dicrurus leucophaeus	Dicruridae	Drongos	Passeriformes	20	17	LC	Full Migrant	9.27867e+06
Ashy Flowerpecker	Dicaeum vulneratum	Dicaeidae	Flowerpeckers	Passeriformes	1	1	LC	Not a Migrant	17812.7
Ashy Flycatcher	Fraseria caerulescens	Muscicapidae	Old World flycatchers and chats	Passeriformes	17	20	LC	Not a Migrant	7.51362e+06
Ashy Minivet	Pericrocotus divaricatus	Campephagidae	Cuckooshrikes	Passeriformes	15	14	LC	Full Migrant	5.82342e+06
Ashy Myzomela	Myzomela cineracea	Meliphagidae	Honeyeaters	Passeriformes	3	1	LC	Nomadic	32686.5
Ashy Prinia	Prinia socialis	Cisticolidae	Cisticolas and allies	Passeriformes	8	6	LC	Not a Migrant	2.75858e+06
Ashy Robin	Heteromyias albispecularis	Petroicidae	Australasian robins	Passeriformes	1	1	LC	Not a Migrant	12665.4
Ashy Starling	Lamprotornis unicolor	Sturnidae	Starlings	Passeriformes	2	1	LC	Not a Migrant	309311
Ashy Storm-petrel	Hydrobates homochroa	Hydrobatidae	Northern storm-petrels	Procellariiformes	2	2	EN	Full Migrant	347899
Ashy Tailorbird	Orthotomus ruficeps	Cisticolidae	Cisticolas and allies	Passeriformes	7	5	LC	Not a Migrant	887361
Ashy Thrush	Geokichla cinerea	Turdidae	Thrushes	Passeriformes	2	1	VU	Not a Migrant	114922
Ashy Tit	Melaniparus cinerascens	Paridae	Tits and chickadees	Passeriformes	9	6	LC	Nomadic	1.7952e+06
Ashy Woodpecker	Mulleripicus fulvus	Picidae	Woodpeckers	Piciformes	1	1	LC	Not a Migrant	103818
Ashy Woodpigeon	Columba pulchricollis	Columbidae	Pigeons, doves	Columbiformes	7	7	LC	Not a Migrant	565151
Ashy Woodswallow	Artamus fuscus	Artamidae	Woodswallows and butcherbirds	Passeriformes	14	12	LC	Full Migrant	4.70112e+06
Ashy-bellied White-eye	Zosterops citrinella	Zosteropidae	White-eyes and yuhinas	Passeriformes	3	3	LC	Not a Migrant	70904.8
Ashy-breasted Flycatcher	Muscicapa randi	Muscicapidae	Old World flycatchers and chats	Passeriformes	2	1	VU	Not a Migrant	105160
Ashy-crowned Sparrow-lark	Eremopterix griseus	Alaudidae	Larks	Passeriformes	7	5	LC	Not a Migrant	2.96664e+06
Ashy-faced Owl	Tyto glaucops	Tytonidae	Barn-owls	Strigiformes	4	3	LC	Not a Migrant	75807.6
Ashy-fronted Bulbul	Pycnonotus cinereifrons	Pycnonotidae	Bulbuls	Passeriformes	2	1	LC	Not a Migrant	13216.6
Ashy-headed Babbler	Trichastoma cinereiceps	Pellorneidae	Ground babblers	Passeriformes	2	1	LC	Not a Migrant	12143.6
Ashy-headed Goose	Chloephaga poliocephala	Anatidae	Ducks, geese, swans	Anseriformes	1	1	LC	Full Migrant	1.64399e+06
Ashy-headed Greenlet	Hylophilus pectoralis	Vireonidae	Vireos	Passeriformes	8	5	LC	Not a Migrant	3.21486e+06
Ashy-headed Green-pigeon	Treron phayrei	Columbidae	Pigeons, doves	Columbiformes	10	10	NT	Not a Migrant	1.71983e+06
Ashy-headed Laughingthrush	Garrulax cinereifrons	Leiotrichidae	Laughingthrushes and allies	Passeriformes	2	1	VU	Not a Migrant	15711.5
Ashy-headed Tyrannulet	Phyllomyias cinereiceps	Tyrannidae	Tyrant-flycatchers	Passeriformes	3	1	LC	Not a Migrant	144525
Ashy-throated Bush-tanager	Chlorospingus canigularis	Passerellidae	New World sparrows	Passeriformes	3	1	LC	Not a Migrant	165238
Ashy-throated Parrotbill	Sinosuthora alphonsiana	Sylviidae	Old World warblers and parrotbills	Passeriformes	7	5	LC	Not a Migrant	186111
Ashy-throated Warbler	Phylloscopus maculipennis	Phylloscopidae	Leaf-warblers	Passeriformes	10	9	LC	Altitudinal Migrant	972286
Asian Azure-winged Magpie	Cyanopica cyanus	Corvidae	Crows and jays	Passeriformes	5	5	LC	Not a Migrant	4.74827e+06
Asian Barred Owlet	Glaucidium cuculoides	Strigidae	Typical owls	Strigiformes	13	12	LC	Altitudinal Migrant	4.61239e+06
Asian Blue Quail	Synoicus chinensis	Phasianidae	Pheasants, partridges, turkeys, grouse	Galliformes	19	17	LC	Not a Migrant	8.16509e+06
Asian Brown Flycatcher	Muscicapa dauurica	Muscicapidae	Old World flycatchers and chats	Passeriformes	19	18	LC	Full Migrant	1.77911e+07
Asian Crested Ibis	Nipponia nippon	Threskiornithidae	Ibises, spoonbills	Pelecaniformes	1	1	EN	Not a Migrant	1119.51
Asian Desert Warbler	Sylvia nana	Sylviidae	Old World warblers and parrotbills	Passeriformes	21	16	LC	Full Migrant	9.78819e+06
Asian Dowitcher	Limnodromus semipalmatus	Scolopacidae	Sandpipers, snipes, phalaropes	Charadriiformes	14	12	NT	Full Migrant	3.50861e+06
Asian Emerald Cuckoo	Chrysococcyx maculatus	Cuculidae	Cuckoos	Cuculiformes	13	12	LC	Full Migrant	2.48101e+06
Asian Fairy-bluebird	Irena puella	Irenidae	Fairy-bluebirds	Passeriformes	14	13	LC	Not a Migrant	3.70981e+06
Asian Glossy Starling	Aplonis panayensis	Sturnidae	Starlings	Passeriformes	11	9	LC	Not a Migrant	2.14517e+06
Asian Golden Weaver	Ploceus hypoxanthus	Ploceidae	Weavers	Passeriformes	6	6	NT	Not a Migrant	861169
Asian Green Bee-eater	Merops orientalis	Meropidae	Bee-eaters	Coraciiformes	14	12	LC	Full Migrant	5.71789e+06
Asian Houbara	Chlamydotis macqueenii	Otididae	Bustards	Otidiformes	16	12	VU	Full Migrant	9.08013e+06
Asian House Martin	Delichon dasypus	Hirundinidae	Swallows and martins	Passeriformes	24	21	LC	Full Migrant	1.14307e+07
Asian Openbill	Anastomus oscitans	Ciconiidae	Storks	Ciconiiformes	13	11	LC	Not a Migrant	3.41246e+06
Asian Palm-swift	Cypsiurus balasiensis	Apodidae	Swifts	Caprimulgiformes	15	14	LC	Not a Migrant	6.86742e+06
Asian Pied Starling	Gracupica contra	Sturnidae	Starlings	Passeriformes	13	12	LC	Not a Migrant	3.62179e+06
Asian Plain Martin	Riparia chinensis	Hirundinidae	Swallows and martins	Passeriformes	18	16	LC	Full Migrant	3.77563e+06
Asian Rosy-finch	Leucosticte arctoa	Fringillidae	Finches	Passeriformes	6	5	LC	Full Migrant	3.9067e+06
Asian Stubtail	Urosphena squameiceps	Scotocercidae	Bush-warblers	Passeriformes	10	9	LC	Full Migrant	2.72008e+06
Asian Woollyneck	Ciconia episcopus	Ciconiidae	Storks	Ciconiiformes	17	15	VU	Not a Migrant	3.85809e+06
Asir Magpie	Pica asirensis	Corvidae	Crows and jays	Passeriformes	1	1	EN	Not a Migrant	42656.4
Assam Laughingthrush	Trochalopteron chrysopterum	Leiotrichidae	Laughingthrushes and allies	Passeriformes	3	3	LC	Not a Migrant	156166
Atherton Scrubwren	Sericornis keri	Acanthizidae	Thornbills	Passeriformes	1	1	LC	Not a Migrant	24710.7
Atiu Swiftlet	Aerodramus sawtelli	Apodidae	Swifts	Caprimulgiformes	2	1	VU	Not a Migrant	26.5205
Atlantic Black-breasted Woodpecker	Celeus tinnunculus	Picidae	Woodpeckers	Piciformes	1	1	VU	Not a Migrant	120305
Atlantic Grey Elaenia	Myiopagis caniceps	Tyrannidae	Tyrant-flycatchers	Passeriformes	5	3	LC	Full Migrant	2.65372e+06
Atlantic Petrel	Pterodroma incerta	Procellariidae	Petrels, shearwaters	Procellariiformes	7	5	EN	Full Migrant	1.98545e+07
Atlantic Puffin	Fratercula arctica	Alcidae	Auks	Charadriiformes	22	15	VU	Full Migrant	1.91282e+07
Atlantic Royal Flycatcher	Onychorhynchus swainsoni	Tityridae	Tityras and allies	Passeriformes	1	1	VU	Not a Migrant	198859
Atlantic Woodcreeper	Xiphorhynchus atlanticus	Furnariidae	Ovenbirds	Passeriformes	1	1	LC	Not a Migrant	326684
Atlantic Yellow-nosed Albatross	Thalassarche chlororhynchos	Diomedeidae	Albatrosses	Procellariiformes	8	8	EN	Full Migrant	2.16062e+07
Atoll Fruit-dove	Ptilinopus coralensis	Columbidae	Pigeons, doves	Columbiformes	2	1	NT	Not a Migrant	654.216
Atoll Starling	Aplonis feadensis	Sturnidae	Starlings	Passeriformes	3	1	NT	Not a Migrant	96.8403
Auckland Rail	Lewinia muelleri	Rallidae	Rails, gallinules, coots	Gruiformes	2	1	VU	Not a Migrant	43.2377
Auckland Shag	Leucocarbo colensoi	Phalacrocoracidae	Cormorants	Suliformes	2	1	VU	Not a Migrant	5303.43
Auckland Snipe	Coenocorypha aucklandica	Scolopacidae	Sandpipers, snipes, phalaropes	Charadriiformes	2	1	NT	Not a Migrant	684.19
Auckland Teal	Anas aucklandica	Anatidae	Ducks, geese, swans	Anseriformes	2	1	VU	Not a Migrant	42.5006
Audouin's Gull	Larus audouinii	Laridae	Gulls, terns, skimmers	Charadriiformes	15	9	LC	Full Migrant	1.45797e+06
Audubon's Oriole	Icterus graduacauda	Icteridae	New World blackbirds	Passeriformes	2	2	LC	Not a Migrant	347160
Audubon's Shearwater	Puffinus lherminieri	Procellariidae	Petrels, shearwaters	Procellariiformes	15	9	LC	Full Migrant	2.46731e+07
Audubon's Warbler	Setophaga auduboni	Parulidae	New World warblers	Passeriformes	3	2	LC	Full Migrant	6.28008e+06
Augur Buzzard	Buteo augur	Accipitridae	Hawks, eagles	Accipitriformes	13	15	LC	Not a Migrant	3.91963e+06
Austen's Brown Hornbill	Anorrhinus austeni	Bucerotidae	Hornbills	Bucerotiformes	7	7	NT	Not a Migrant	774357
Austral Blackbird	Curaeus curaeus	Icteridae	New World blackbirds	Passeriformes	1	1	LC	Full Migrant	1.03646e+06
Austral Canastero	Asthenes anthoides	Furnariidae	Ovenbirds	Passeriformes	1	1	LC	Full Migrant	345959
Austral Negrito	Lessonia rufa	Tyrannidae	Tyrant-flycatchers	Passeriformes	6	4	LC	Full Migrant	3.91817e+06
Austral Parakeet	Enicognathus ferrugineus	Psittacidae	Parrots	Psittaciformes	2	2	LC	Altitudinal Migrant	572090
Austral Pygmy-owl	Glaucidium nana	Strigidae	Typical owls	Strigiformes	1	1	LC	Full Migrant	656549
Austral Rail	Rallus antarcticus	Rallidae	Rails, gallinules, coots	Gruiformes	1	1	VU	Unknown	711335
Austral Thrush	Turdus falcklandii	Turdidae	Thrushes	Passeriformes	2	2	LC	Full Migrant	987597
Australasian Bittern	Botaurus poiciloptilus	Ardeidae	Herons	Pelecaniformes	3	2	EN	Not a Migrant	1.42538e+06
Australasian Darter	Anhinga novaehollandiae	Anhingidae	Darters	Suliformes	5	4	LC	Not a Migrant	6.8245e+06
Australasian Figbird	Sphecotheres vieilloti	Oriolidae	Old World orioles	Passeriformes	4	3	LC	Not a Migrant	1.00503e+06
Australasian Gannet	Morus serrator	Sulidae	Gannets, boobies	Suliformes	2	1	LC	Not a Migrant	7.28631e+06
Australasian Grebe	Tachybaptus novaehollandiae	Podicipedidae	Grebes	Podicipediformes	8	7	LC	Full Migrant	8.30887e+06
Australasian Pipit	Anthus novaeseelandiae	Motacillidae	Pipits and wagtails	Passeriformes	4	2	LC	Not a Migrant	6.47974e+06
Australasian Reed-warbler	Acrocephalus australis	Acrocephalidae	Reed-warblers	Passeriformes	6	6	LC	Full Migrant	5.36372e+06
Australian Brush-turkey	Alectura lathami	Megapodiidae	Megapodes	Galliformes	1	1	LC	Not a Migrant	647248
Australian Bustard	Ardeotis australis	Otididae	Bustards	Otidiformes	4	3	LC	Not a Migrant	6.71725e+06
Australian Crake	Porzana fluminea	Rallidae	Rails, gallinules, coots	Gruiformes	1	1	LC	Not a Migrant	1.97589e+06
Australian Gull-billed Tern	Gelochelidon macrotarsa	Laridae	Gulls, terns, skimmers	Charadriiformes	4	3	LC	Full Migrant	5.83487e+06
Australian Hobby	Falco longipennis	Falconidae	Falcons, caracaras	Falconiformes	5	4	LC	Not a Migrant	8.07857e+06
Australian Ibis	Threskiornis moluccus	Threskiornithidae	Ibises, spoonbills	Pelecaniformes	4	4	LC	Full Migrant	5.69744e+06
Australian King-parrot	Alisterus scapularis	Psittacidae	Parrots	Psittaciformes	1	1	LC	Altitudinal Migrant	811456
Australian Little Bittern	Ixobrychus dubius	Ardeidae	Herons	Pelecaniformes	5	4	LC	Full Migrant	1.84592e+06
Australian Logrunner	Orthonyx temminckii	Orthonychidae	Logrunners	Passeriformes	1	1	LC	Not a Migrant	166548
Australian Magpie	Gymnorhina tibicen	Artamidae	Woodswallows and butcherbirds	Passeriformes	6	4	LC	Not a Migrant	6.98948e+06
Australian Masked-owl	Tyto novaehollandiae	Tytonidae	Barn-owls	Strigiformes	4	3	LC	Not a Migrant	3.19483e+06
Australian Owlet-nightjar	Aegotheles cristatus	Aegothelidae	Owlet-nightjars	Caprimulgiformes	3	2	LC	Not a Migrant	7.70277e+06
Australian Painted-snipe	Rostratula australis	Rostratulidae	Painted-snipes	Charadriiformes	1	1	EN	Not a Migrant	1.39116e+06
Australian Pelican	Pelecanus conspicillatus	Pelecanidae	Pelicans	Pelecaniformes	5	5	LC	Full Migrant	6.56554e+06
Australian Pratincole	Stiltia isabella	Glareolidae	Coursers, pratincoles	Charadriiformes	5	4	LC	Full Migrant	5.21613e+06
Australian Raven	Corvus coronoides	Corvidae	Crows and jays	Passeriformes	1	1	LC	Not a Migrant	4.80348e+06
Australian Ringneck	Barnardius zonarius	Psittacidae	Parrots	Psittaciformes	1	1	LC	Nomadic	5.30545e+06
Australian Shelduck	Tadorna tadornoides	Anatidae	Ducks, geese, swans	Anseriformes	2	1	LC	Not a Migrant	3.30006e+06
Australian Shoveler	Spatula rhynchotis	Anatidae	Ducks, geese, swans	Anseriformes	2	1	LC	Not a Migrant	4.45407e+06
Australian Swiftlet	Aerodramus terraereginae	Apodidae	Swifts	Caprimulgiformes	1	1	LC	Not a Migrant	85667.1
Australian Yellow White-eye	Zosterops luteus	Zosteropidae	White-eyes and yuhinas	Passeriformes	1	1	LC	Not a Migrant	672778
Australian Zebra Finch	Taeniopygia castanotis	Estrildidae	Waxbills	Passeriformes	1	1	LC	Not a Migrant	6.27381e+06
Ayacucho Thistletail	Asthenes ayacuchensis	Furnariidae	Ovenbirds	Passeriformes	3	1	LC	Not a Migrant	10136.9
Ayres's Hawk-eagle	Hieraaetus ayresii	Accipitridae	Hawks, eagles	Accipitriformes	19	21	LC	Full Migrant	7.51209e+06
Azara's Spinetail	Synallaxis azarae	Furnariidae	Ovenbirds	Passeriformes	4	1	LC	Not a Migrant	477891
Azores Bullfinch	Pyrrhula murina	Fringillidae	Finches	Passeriformes	2	1	VU	Not a Migrant	144.435
Aztec Parakeet	Eupsittula astec	Psittacidae	Parrots	Psittaciformes	2	2	LC	Not a Migrant	528089
Aztec Thrush	Ridgwayia pinicola	Turdidae	Thrushes	Passeriformes	1	1	LC	Not a Migrant	335795
Azuero Parakeet	Pyrrhura eisenmanni	Psittacidae	Parrots	Psittaciformes	1	1	EN	Not a Migrant	1542.38
Azure Dollarbird	Eurystomus azureus	Coraciidae	Rollers	Coraciiformes	1	1	NT	Not a Migrant	20693.6
Azure Gallinule	Porphyrio flavirostris	Rallidae	Rails, gallinules, coots	Gruiformes	8	6	LC	Full Migrant	5.27006e+06
Azure Jay	Cyanocorax coeruleus	Corvidae	Crows and jays	Passeriformes	3	3	NT	Not a Migrant	521254
Azure Kingfisher	Ceyx azureus	Alcedinidae	Kingfishers	Coraciiformes	4	3	LC	Not a Migrant	3.39849e+06
Azure Tit	Cyanistes cyanus	Paridae	Tits and chickadees	Passeriformes	14	10	LC	Altitudinal Migrant	8.15329e+06
Azure-breasted Pitta	Pitta steerii	Pittidae	Pittas	Passeriformes	2	1	VU	Not a Migrant	117484
Azure-crowned Hummingbird	Amazilia cyanocephala	Trochilidae	Hummingbirds	Caprimulgiformes	2	2	LC	Not a Migrant	304041
Azure-hooded Jay	Cyanolyca cucullata	Corvidae	Crows and jays	Passeriformes	1	1	LC	Not a Migrant	105285
Azure-naped Jay	Cyanocorax heilprini	Corvidae	Crows and jays	Passeriformes	2	2	LC	Not a Migrant	140727
Azure-rumped Tanager	Tangara cabanisi	Thraupidae	Tanagers	Passeriformes	1	1	EN	Not a Migrant	4511.64
Azure-shouldered Tanager	Tangara cyanoptera	Thraupidae	Tanagers	Passeriformes	1	1	NT	Not a Migrant	224070
B<U+0326>hm's Bee-eater	Merops boehmi	Meropidae	Bee-eaters	Coraciiformes	4	5	LC	Not a Migrant	700034
B<U+0326>hm's Flycatcher	Bradornis boehmi	Muscicapidae	Old World flycatchers and chats	Passeriformes	4	5	LC	Not a Migrant	863705
B<U+0326>hm's Spinetail	Neafrapus boehmi	Apodidae	Swifts	Caprimulgiformes	12	10	LC	Not a Migrant	1.67429e+06
Babbling Starling	Neocichla gutturalis	Sturnidae	Starlings	Passeriformes	3	4	LC	Not a Migrant	292415
Bacan Myzomela	Myzomela batjanensis	Meliphagidae	Honeyeaters	Passeriformes	1	1	VU	Not a Migrant	101.005
Bachman's Sparrow	Peucaea aestivalis	Passerellidae	New World sparrows	Passeriformes	1	1	NT	Not a Migrant	761851
Baer's Pochard	Aythya baeri	Anatidae	Ducks, geese, swans	Anseriformes	15	14	CR	Full Migrant	9.00901e+06
Baglafecht Weaver	Ploceus baglafecht	Ploceidae	Weavers	Passeriformes	10	11	LC	Not a Migrant	1.65106e+06
Bagobo Babbler	Leonardina woodi	Pellorneidae	Ground babblers	Passeriformes	2	1	LC	Not a Migrant	30087.2
Bahama Lizard-cuckoo	Coccyzus bahamensis	Cuculidae	Cuckoos	Cuculiformes	1	1	NT	Not a Migrant	6120.73
Bahama Mockingbird	Mimus gundlachii	Mimidae	Mockingbirds and thrashers	Passeriformes	2	2	LC	Not a Migrant	15471.5
Bahama Nuthatch	Sitta insularis	Sittidae	Nuthatches	Passeriformes	1	1	CR	Not a Migrant	83.639
Bahama Oriole	Icterus northropi	Icteridae	New World blackbirds	Passeriformes	1	1	CR	Not a Migrant	5270.32
Bahama Swallow	Tachycineta cyaneoviridis	Hirundinidae	Swallows and martins	Passeriformes	1	1	EN	Full Migrant	14730.7
Bahama Warbler	Setophaga flavescens	Parulidae	New World warblers	Passeriformes	1	1	NT	Not a Migrant	2587.72
Bahama Yellowthroat	Geothlypis rostrata	Parulidae	New World warblers	Passeriformes	1	1	LC	Not a Migrant	8764.16
Bahia Antwren	Herpsilochmus pileatus	Thamnophilidae	Typical antbirds	Passeriformes	1	1	VU	Not a Migrant	1545.44
Bahia Spinetail	Synallaxis cinerea	Furnariidae	Ovenbirds	Passeriformes	1	1	NT	Not a Migrant	24736.2
Bahia Tapaculo	Eleoscytalopus psychopompus	Rhinocryptidae	Tapaculos	Passeriformes	1	1	EN	Not a Migrant	5194.76
Bahia Tyrannulet	Phylloscartes beckeri	Tyrannidae	Tyrant-flycatchers	Passeriformes	1	1	EN	Not a Migrant	2304.78
Bahia Wagtail-tyrant	Stigmatura bahiae	Tyrannidae	Tyrant-flycatchers	Passeriformes	1	1	LC	Not a Migrant	572188
Bahian Nighthawk	Nyctiprogne vielliardi	Caprimulgidae	Nightjars	Caprimulgiformes	1	1	LC	Not a Migrant	23178
Baikal Grasshopper-warbler	Locustella davidi	Locustellidae	Grasshopper-warblers and grassbirds	Passeriformes	7	7	LC	Full Migrant	1.35547e+06
Baikal Teal	Sibirionetta formosa	Anatidae	Ducks, geese, swans	Anseriformes	7	6	LC	Full Migrant	1.30292e+07
Baillon's Crake	Zapornia pusilla	Rallidae	Rails, gallinules, coots	Gruiformes	78	65	LC	Full Migrant	4.15473e+07
Baird's Flycatcher	Myiodynastes bairdii	Tyrannidae	Tyrant-flycatchers	Passeriformes	3	1	LC	Not a Migrant	96352
Baird's Junco	Junco bairdi	Passerellidae	New World sparrows	Passeriformes	1	1	NT	Not a Migrant	4798.83
Baird's Sandpiper	Calidris bairdii	Scolopacidae	Sandpipers, snipes, phalaropes	Charadriiformes	9	5	LC	Full Migrant	1.27118e+07
Baird's Sparrow	Passerculus bairdii	Passerellidae	New World sparrows	Passeriformes	3	2	LC	Full Migrant	2.23551e+06
Baird's Trogon	Trogon bairdii	Trogonidae	Trogons	Trogoniformes	1	1	NT	Not a Migrant	12518.1
Baird's Yellowthroat	Geothlypis bairdi	Parulidae	New World warblers	Passeriformes	1	1	LC	Not a Migrant	97624.8
Baja Pygmy-owl	Glaucidium hoskinsii	Strigidae	Typical owls	Strigiformes	1	1	LC	Altitudinal Migrant	44146.1
Bald Eagle	Haliaeetus leucocephalus	Accipitridae	Hawks, eagles	Accipitriformes	3	3	LC	Full Migrant	1.55491e+07
Bald Parrot	Pyrilia aurantiocephala	Psittacidae	Parrots	Psittaciformes	1	1	NT	Not a Migrant	351728
Balearic Shearwater	Puffinus mauretanicus	Procellariidae	Petrels, shearwaters	Procellariiformes	25	18	CR	Full Migrant	3.81616e+06
Balearic Warbler	Sylvia balearica	Sylviidae	Old World warblers and parrotbills	Passeriformes	5	1	LC	Full Migrant	4300.52
Bali Myna	Leucopsar rothschildi	Sturnidae	Starlings	Passeriformes	1	1	CR	Not a Migrant	240.523
Balicassiao	Dicrurus balicassius	Dicruridae	Drongos	Passeriformes	2	1	LC	Not a Migrant	151574
Balsas Screech-owl	Megascops seductus	Strigidae	Typical owls	Strigiformes	1	1	LC	Not a Migrant	90735.2
Baltimore Oriole	Icterus galbula	Icteridae	New World blackbirds	Passeriformes	6	5	LC	Full Migrant	7.8527e+06
Bamboo Antshrike	Cymbilaimus sanctaemariae	Thamnophilidae	Typical antbirds	Passeriformes	5	2	LC	Not a Migrant	494689
Bamboo Warbler	Bradypterus alfredi	Locustellidae	Grasshopper-warblers and grassbirds	Passeriformes	9	7	LC	Not a Migrant	91453.2
Bamboo Woodpecker	Gecinulus viridis	Picidae	Woodpeckers	Piciformes	4	4	LC	Not a Migrant	187614
Bamenda Apalis	Apalis bamendae	Cisticolidae	Cisticolas and allies	Passeriformes	2	1	LC	Not a Migrant	6480.95
Bananal Antbird	Cercomacra ferdinandi	Thamnophilidae	Typical antbirds	Passeriformes	1	1	VU	Not a Migrant	31828.1
Bananaquit	Coereba flaveola	Thraupidae	Tanagers	Passeriformes	10	8	LC	Not a Migrant	1.08074e+07
Banasura Chilappan	Montecincla jerdoni	Leiotrichidae	Laughingthrushes and allies	Passeriformes	1	1	EN	Not a Migrant	193.564
Banda Fantail	Rhipidura hoedti	Rhipiduridae	Fantails	Passeriformes	1	1	LC	Not a Migrant	1092.57
Banda Myzomela	Myzomela boiei	Meliphagidae	Honeyeaters	Passeriformes	1	1	LC	Not a Migrant	5137.12
Banda Sea Whistler	Pachycephala par	Pachycephalidae	Whistlers	Passeriformes	1	1	LC	Not a Migrant	631.729
Band-backed Wren	Campylorhynchus zonatus	Troglodytidae	Wrens	Passeriformes	2	2	LC	Not a Migrant	552669
Band-bellied Crake	Zapornia paykullii	Rallidae	Rails, gallinules, coots	Gruiformes	7	7	NT	Full Migrant	2.35425e+06
Band-bellied Owl	Pulsatrix melanota	Strigidae	Typical owls	Strigiformes	4	1	LC	Not a Migrant	156909
Banded Antbird	Dichrozona cincta	Thamnophilidae	Typical antbirds	Passeriformes	5	2	LC	Not a Migrant	3.11286e+06
Banded Barbet	Lybius undatus	Lybiidae	African barbets	Piciformes	6	2	LC	Not a Migrant	580218
Banded Bay Cuckoo	Cacomantis sonneratii	Cuculidae	Cuckoos	Cuculiformes	15	14	LC	Full Migrant	4.94619e+06
Banded Broadbill	Eurylaimus harterti	Eurylaimidae	Typical broadbills	Passeriformes	9	7	LC	Not a Migrant	2.14874e+06
Banded Cotinga	Cotinga maculata	Cotingidae	Cotingas	Passeriformes	1	1	CR	Not a Migrant	205825
Banded Ground-cuckoo	Neomorphus radiolosus	Cuculidae	Cuckoos	Cuculiformes	1	1	EN	Not a Migrant	18046.7
Banded Honeyeater	Cissomela pectoralis	Meliphagidae	Honeyeaters	Passeriformes	1	1	LC	Nomadic	1.08618e+06
Banded Kestrel	Falco zoniventris	Falconidae	Falcons, caracaras	Falconiformes	2	1	LC	Not a Migrant	411894
Banded Kingfisher	Lacedo pulchella	Alcedinidae	Kingfishers	Coraciiformes	6	6	LC	Not a Migrant	1.42987e+06
Banded Lapwing	Vanellus tricolor	Charadriidae	Plovers	Charadriiformes	1	1	LC	Not a Migrant	5.64395e+06
Banded Martin	Neophedina cincta	Hirundinidae	Swallows and martins	Passeriformes	21	22	LC	Full Migrant	1.14479e+07
Banded Prinia	Prinia bairdii	Cisticolidae	Cisticolas and allies	Passeriformes	7	10	LC	Not a Migrant	1.11052e+06
Banded Quail	Philortyx fasciatus	Odontophoridae	New World quails	Galliformes	1	1	LC	Not a Migrant	90841
Banded Stilt	Cladorhynchus leucocephalus	Recurvirostridae	Avocets, stilts	Charadriiformes	1	1	LC	Not a Migrant	1.29107e+06
Banded Sunbird	Anthreptes rubritorques	Nectariniidae	Sunbirds	Passeriformes	2	1	VU	Not a Migrant	7092.32
Banded Warbler	Sylvia boehmi	Sylviidae	Old World warblers and parrotbills	Passeriformes	7	3	LC	Not a Migrant	757784
Banded Wattle-eye	Platysteira laticincta	Platysteiridae	Batises and wattle-eyes	Passeriformes	2	1	EN	Not a Migrant	1858.59
Banded Whiteface	Aphelocephala nigricincta	Acanthizidae	Thornbills	Passeriformes	1	1	LC	Not a Migrant	1.61931e+06
Banded Woodpecker	Chrysophlegma miniaceum	Picidae	Woodpeckers	Piciformes	6	4	LC	Not a Migrant	1.29161e+06
Banded Wren	Thryophilus pleurostictus	Troglodytidae	Wrens	Passeriformes	1	1	LC	Not a Migrant	185486
Banded Yellow Robin	Gennaeodryas placens	Petroicidae	Australasian robins	Passeriformes	4	2	NT	Not a Migrant	26389.2
Band-rumped Storm-petrel	Hydrobates castro	Hydrobatidae	Northern storm-petrels	Procellariiformes	14	11	LC	Full Migrant	8.66457e+07
Band-rumped Swift	Chaetura spinicaudus	Apodidae	Swifts	Caprimulgiformes	5	5	LC	Not a Migrant	3.1512e+06
Band-tailed Antbird	Hypocnemoides maculicauda	Thamnophilidae	Typical antbirds	Passeriformes	5	2	LC	Not a Migrant	3.32443e+06
Band-tailed Antshrike	Thamnophilus melanothorax	Thamnophilidae	Typical antbirds	Passeriformes	4	4	LC	Not a Migrant	304787
Band-tailed Antwren	Myrmotherula urosticta	Thamnophilidae	Typical antbirds	Passeriformes	1	1	VU	Not a Migrant	115071
Band-tailed Barbthroat	Threnetes ruckeri	Trochilidae	Hummingbirds	Caprimulgiformes	2	2	LC	Not a Migrant	482645
Band-tailed Earthcreeper	Ochetorhynchus phoenicurus	Furnariidae	Ovenbirds	Passeriformes	1	1	LC	Not a Migrant	525156
Band-tailed Fruiteater	Pipreola intermedia	Cotingidae	Cotingas	Passeriformes	4	1	LC	Not a Migrant	121136
Band-tailed Guan	Penelope argyrotis	Cracidae	Guans, chachalacas, curassows	Galliformes	1	1	LC	Not a Migrant	88746.2
Band-tailed Manakin	Pipra fasciicauda	Pipridae	Manakins	Passeriformes	5	3	LC	Not a Migrant	4.77936e+06
Band-tailed Nighthawk	Nyctiprogne leucopyga	Caprimulgidae	Nightjars	Caprimulgiformes	7	5	LC	Not a Migrant	5.24401e+06
Band-tailed Oropendola	Cacicus latirostris	Icteridae	New World blackbirds	Passeriformes	4	2	LC	Not a Migrant	418793
Band-tailed Seedeater	Catamenia analis	Thraupidae	Tanagers	Passeriformes	4	1	LC	Full Migrant	1.02772e+06
Band-tailed Sierra-finch	Corydospiza alaudina	Thraupidae	Tanagers	Passeriformes	4	1	LC	Not a Migrant	687385
Banggai Crow	Corvus unicolor	Corvidae	Crows and jays	Passeriformes	1	1	CR	Not a Migrant	403.846
Banggai Fruit-dove	Ramphiculus subgularis	Columbidae	Pigeons, doves	Columbiformes	1	1	VU	Not a Migrant	2670.99
Banggai Scops-owl	Otus mendeni	Strigidae	Typical owls	Strigiformes	1	1	VU	Not a Migrant	2349.32
Bangwa Warbler	Bradypterus bangwaensis	Locustellidae	Grasshopper-warblers and grassbirds	Passeriformes	2	1	NT	Not a Migrant	6930.35
Bank Cormorant	Phalacrocorax neglectus	Phalacrocoracidae	Cormorants	Suliformes	5	2	EN	Not a Migrant	107866
Bank Myna	Acridotheres ginginianus	Sturnidae	Starlings	Passeriformes	5	4	LC	Not a Migrant	1.64134e+06
Bannerman's Shearwater	Puffinus bannermani	Procellariidae	Petrels, shearwaters	Procellariiformes	1	1	EN	Full Migrant	1.38246e+06
Bannerman's Sunbird	Cyanomitra bannermani	Nectariniidae	Sunbirds	Passeriformes	3	3	LC	Not a Migrant	454417
Bannerman's Turaco	Tauraco bannermani	Musophagidae	Turacos	Musophagiformes	2	1	EN	Not a Migrant	1978.6
Bannerman's Weaver	Ploceus bannermani	Ploceidae	Weavers	Passeriformes	2	1	VU	Not a Migrant	10857.7
Barau's Petrel	Pterodroma baraui	Procellariidae	Petrels, shearwaters	Procellariiformes	7	5	EN	Full Migrant	2.6305e+07
Bar-backed Partridge	Arborophila brunneopectus	Phasianidae	Pheasants, partridges, turkeys, grouse	Galliformes	6	6	LC	Not a Migrant	486283
Barbados Bullfinch	Loxigilla barbadensis	Thraupidae	Tanagers	Passeriformes	1	1	LC	Not a Migrant	439.528
Barbary Partridge	Alectoris barbara	Phasianidae	Pheasants, partridges, turkeys, grouse	Galliformes	12	6	LC	Not a Migrant	1.39182e+06
Bar-bellied Cuckooshrike	Coracina striata	Campephagidae	Cuckooshrikes	Passeriformes	6	4	LC	Not a Migrant	1.44612e+06
Bar-bellied Pitta	Hydrornis elliotii	Pittidae	Pittas	Passeriformes	5	5	LC	Not a Migrant	605196
Bar-bellied Woodcreeper	Hylexetastes stresemanni	Furnariidae	Ovenbirds	Passeriformes	5	2	LC	Not a Migrant	1.44937e+06
Bar-bellied Woodpecker	Veniliornis nigriceps	Picidae	Woodpeckers	Piciformes	4	1	LC	Not a Migrant	181316
Bar-breasted Firefinch	Lagonosticta rufopicta	Estrildidae	Waxbills	Passeriformes	10	11	LC	Not a Migrant	3.3089e+06
Bar-breasted Honeyeater	Ramsayornis fasciatus	Meliphagidae	Honeyeaters	Passeriformes	1	1	LC	Nomadic	931104
Bar-breasted Piculet	Picumnus aurifrons	Picidae	Woodpeckers	Piciformes	5	2	LC	Not a Migrant	2.98927e+06
Barbuda Warbler	Setophaga subita	Parulidae	New World warblers	Passeriformes	1	1	NT	Not a Migrant	153.929
Bar-crested Antshrike	Thamnophilus multistriatus	Thamnophilidae	Typical antbirds	Passeriformes	1	1	LC	Not a Migrant	121618
Bare-cheeked Babbler	Turdoides gymnogenys	Leiotrichidae	Laughingthrushes and allies	Passeriformes	2	2	LC	Not a Migrant	411625
Bare-cheeked Trogon	Apaloderma aequatoriale	Trogonidae	Trogons	Trogoniformes	4	6	LC	Not a Migrant	636348
Bare-crowned Antbird	Gymnocichla nudiceps	Thamnophilidae	Typical antbirds	Passeriformes	2	2	LC	Not a Migrant	355899
Bare-eyed Antbird	Rhegmatorhina gymnops	Thamnophilidae	Typical antbirds	Passeriformes	1	1	VU	Not a Migrant	157614
Bare-eyed Myna	Streptocitta albertinae	Sturnidae	Starlings	Passeriformes	1	1	NT	Not a Migrant	2737.24
Bare-eyed Pigeon	Patagioenas corensis	Columbidae	Pigeons, doves	Columbiformes	4	3	LC	Full Migrant	129080
Bare-eyed Rail	Gymnocrex plumbeiventris	Rallidae	Rails, gallinules, coots	Gruiformes	4	2	LC	Not a Migrant	694042
Bare-eyed Thrush	Turdus tephronotus	Turdidae	Thrushes	Passeriformes	7	3	LC	Not a Migrant	998012
Bare-eyed White-eye	Zosterops superciliosus	Zosteropidae	White-eyes and yuhinas	Passeriformes	1	1	LC	Not a Migrant	675.483
Bare-faced Curassow	Crax fasciolata	Cracidae	Guans, chachalacas, curassows	Galliformes	5	3	VU	Not a Migrant	3.40482e+06
Bare-faced Ground-dove	Metriopelia ceciliae	Columbidae	Pigeons, doves	Columbiformes	4	1	LC	Not a Migrant	490195
Bare-faced Ibis	Phimosus infuscatus	Threskiornithidae	Ibises, spoonbills	Pelecaniformes	5	3	LC	Full Migrant	6.58551e+06
Bare-headed Laughingthrush	Garrulax calvus	Leiotrichidae	Laughingthrushes and allies	Passeriformes	1	1	LC	Not a Migrant	25342.4
Bare-legged Screech-owl	Margarobyas lawrencii	Strigidae	Typical owls	Strigiformes	2	2	LC	Not a Migrant	109792
Bare-legged Swiftlet	Aerodramus nuditarsus	Apodidae	Swifts	Caprimulgiformes	4	2	LC	Not a Migrant	364846
Bare-necked Fruitcrow	Gymnoderus foetidus	Cotingidae	Cotingas	Passeriformes	8	5	LC	Not a Migrant	5.25227e+06
Bare-necked Umbrellabird	Cephalopterus glabricollis	Cotingidae	Cotingas	Passeriformes	1	1	EN	Altitudinal Migrant	31874.6
Bare-shanked Screech-owl	Megascops clarkii	Strigidae	Typical owls	Strigiformes	1	1	LC	Not a Migrant	9927.9
Bare-throated Bellbird	Procnias nudicollis	Cotingidae	Cotingas	Passeriformes	3	3	VU	Full Migrant	1.46744e+06
Bare-throated Tiger-heron	Tigrisoma mexicanum	Ardeidae	Herons	Pelecaniformes	2	2	LC	Not a Migrant	928353
Bare-throated Whistler	Pachycephala nudigula	Pachycephalidae	Whistlers	Passeriformes	1	1	LC	Not a Migrant	20084.1
Bar-headed Goose	Anser indicus	Anatidae	Ducks, geese, swans	Anseriformes	19	16	LC	Full Migrant	4.47019e+06
Barka Indigobird	Vidua larvaticola	Viduidae	Whydahs and indigobirds	Passeriformes	9	8	LC	Not a Migrant	572282
Barking Owl	Ninox connivens	Strigidae	Typical owls	Strigiformes	4	3	LC	Not a Migrant	2.75946e+06
Barn Swallow	Hirundo rustica	Hirundinidae	Swallows and martins	Passeriformes	101	85	LC	Full Migrant	9.46432e+07
Barnacle Goose	Branta leucopsis	Anatidae	Ducks, geese, swans	Anseriformes	13	11	LC	Full Migrant	259365
Baron's Spinetail	Cranioleuca baroni	Furnariidae	Ovenbirds	Passeriformes	3	1	LC	Not a Migrant	104904
Barratt's Warbler	Bradypterus barratti	Locustellidae	Grasshopper-warblers and grassbirds	Passeriformes	9	4	LC	Altitudinal Migrant	227225
Barred Antshrike	Thamnophilus doliatus	Thamnophilidae	Typical antbirds	Passeriformes	8	6	LC	Not a Migrant	1.0726e+07
Barred Antthrush	Chamaeza mollissima	Formicariidae	Ground-antbirds	Passeriformes	4	1	LC	Not a Migrant	103369
Barred Becard	Pachyramphus versicolor	Tityridae	Tityras and allies	Passeriformes	4	1	LC	Not a Migrant	302158
Barred Buttonquail	Turnix suscitator	Turnicidae	Buttonquails	Charadriiformes	18	17	LC	Not a Migrant	5.51194e+06
Barred Cuckoo-dove	Macropygia unchall	Columbidae	Pigeons, doves	Columbiformes	11	11	LC	Full Migrant	2.55079e+06
Barred Cuckooshrike	Coracina lineata	Campephagidae	Cuckooshrikes	Passeriformes	4	4	LC	Not a Migrant	643371
Barred Dove	Geopelia maugeus	Columbidae	Pigeons, doves	Columbiformes	2	2	LC	Not a Migrant	85328.9
Barred Eagle-owl	Bubo sumatranus	Strigidae	Typical owls	Strigiformes	6	4	LC	Not a Migrant	1.4151e+06
Barred Forest-falcon	Micrastur ruficollis	Falconidae	Falcons, caracaras	Falconiformes	8	6	LC	Not a Migrant	1.24862e+07
Barred Fruiteater	Pipreola arcuata	Cotingidae	Cotingas	Passeriformes	4	1	LC	Not a Migrant	259332
Barred Hawk	Morphnarchus princeps	Accipitridae	Hawks, eagles	Accipitriformes	1	1	LC	Not a Migrant	113391
Barred Honeyeater	Gliciphila undulata	Meliphagidae	Honeyeaters	Passeriformes	1	1	LC	Not a Migrant	16534
Barred Laughingthrush	Garrulax lunulatus	Leiotrichidae	Laughingthrushes and allies	Passeriformes	1	1	LC	Not a Migrant	214200
Barred Long-tailed Cuckoo	Cercococcyx montanus	Cuculidae	Cuckoos	Cuculiformes	8	8	LC	Altitudinal Migrant	739950
Barred Owl	Strix varia	Strigidae	Typical owls	Strigiformes	3	2	LC	Not a Migrant	6.62856e+06
Barred Owlet-nightjar	Aegotheles bennettii	Aegothelidae	Owlet-nightjars	Caprimulgiformes	4	2	LC	Not a Migrant	198113
Barred Parakeet	Bolborhynchus lineola	Psittacidae	Parrots	Psittaciformes	4	1	LC	Nomadic	279157
Barred Puffbird	Nystalus radiatus	Bucconidae	Puffbirds	Piciformes	1	1	LC	Not a Migrant	236336
Barred Rail	Hypotaenidia torquata	Rallidae	Rails, gallinules, coots	Gruiformes	3	2	LC	Not a Migrant	412241
Barred Tinamou	Crypturellus casiquiare	Tinamidae	Tinamous	Struthioniformes	3	1	LC	Not a Migrant	86538
Barred Warbler	Sylvia nisoria	Sylviidae	Old World warblers and parrotbills	Passeriformes	48	42	LC	Full Migrant	1.24512e+07
Barred Wren-warbler	Calamonastes fasciolatus	Cisticolidae	Cisticolas and allies	Passeriformes	8	6	LC	Not a Migrant	1.42273e+06
Barrow's Goldeneye	Bucephala islandica	Anatidae	Ducks, geese, swans	Anseriformes	3	2	LC	Full Migrant	3.45211e+06
Bar-shouldered Dove	Geopelia humeralis	Columbidae	Pigeons, doves	Columbiformes	4	3	LC	Not a Migrant	2.75847e+06
Bar-tailed Godwit	Limosa lapponica	Scolopacidae	Sandpipers, snipes, phalaropes	Charadriiformes	47	38	NT	Full Migrant	9.18483e+06
Bar-tailed Lark	Ammomanes cinctura	Alaudidae	Larks	Passeriformes	12	10	LC	Not a Migrant	7.02011e+06
Bar-tailed Treecreeper	Certhia himalayana	Certhiidae	Treecreepers	Passeriformes	14	11	LC	Altitudinal Migrant	1.33309e+06
Bar-tailed Trogon	Apaloderma vittatum	Trogonidae	Trogons	Trogoniformes	7	10	LC	Not a Migrant	485903
Bar-throated Apalis	Apalis thoracica	Cisticolidae	Cisticolas and allies	Passeriformes	12	9	LC	Altitudinal Migrant	1.2295e+06
Bar-throated Minla	Chrysominla strigula	Leiotrichidae	Laughingthrushes and allies	Passeriformes	10	10	LC	Not a Migrant	814874
Bartlett's Tinamou	Crypturellus bartletti	Tinamidae	Tinamous	Struthioniformes	5	2	LC	Not a Migrant	1.6115e+06
Bar-winged Flycatcher-shrike	Hemipus picatus	Vangidae	Vangas and allies	Passeriformes	13	12	LC	Not a Migrant	4.9827e+06
Bar-winged Oriole	Icterus maculialatus	Icteridae	New World blackbirds	Passeriformes	1	1	LC	Not a Migrant	87262.5
Bar-winged Prinia	Prinia familiaris	Cisticolidae	Cisticolas and allies	Passeriformes	1	1	NT	Not a Migrant	497168
Bar-winged Weaver	Ploceus angolensis	Ploceidae	Weavers	Passeriformes	3	3	LC	Not a Migrant	260943
Bar-winged Wood-wren	Henicorhina leucoptera	Troglodytidae	Wrens	Passeriformes	3	1	NT	Not a Migrant	4675.92
Bar-winged Wren-babbler	Spelaeornis troglodytoides	Timaliidae	Scimitar-babblers and allies	Passeriformes	5	5	LC	Not a Migrant	498405
Basra Reed-warbler	Acrocephalus griseldis	Acrocephalidae	Reed-warblers	Passeriformes	15	11	EN	Full Migrant	591995
Bassian Thrush	Zoothera lunulata	Turdidae	Thrushes	Passeriformes	1	1	LC	Not a Migrant	578457
Bat Falcon	Falco rufigularis	Falconidae	Falcons, caracaras	Falconiformes	8	6	LC	Not a Migrant	1.33777e+07
Bat Hawk	Macheiramphus alcinus	Accipitridae	Hawks, eagles	Accipitriformes	28	29	LC	Not a Migrant	1.35731e+07
Bateleur	Terathopius ecaudatus	Accipitridae	Hawks, eagles	Accipitriformes	19	24	NT	Not a Migrant	1.40235e+07
Bates's Nightjar	Caprimulgus batesi	Caprimulgidae	Nightjars	Caprimulgiformes	6	9	LC	Not a Migrant	1.85944e+06
Bates's Paradise-flycatcher	Terpsiphone batesi	Monarchidae	Monarch-flycatchers	Passeriformes	5	8	LC	Not a Migrant	2.3016e+06
Bates's Sunbird	Cinnyris batesi	Nectariniidae	Sunbirds	Passeriformes	6	10	LC	Not a Migrant	854825
Bates's Swift	Apus batesi	Apodidae	Swifts	Caprimulgiformes	5	6	LC	Not a Migrant	303267
Bates's Weaver	Ploceus batesi	Ploceidae	Weavers	Passeriformes	2	2	EN	Not a Migrant	53494.8
Baudo Guan	Penelope ortoni	Cracidae	Guans, chachalacas, curassows	Galliformes	1	1	EN	Not a Migrant	77623.5
Baudo Oropendola	Psarocolius cassini	Icteridae	New World blackbirds	Passeriformes	1	1	VU	Not a Migrant	9315.66
Baumann's Greenbul	Phyllastrephus baumanni	Pycnonotidae	Bulbuls	Passeriformes	3	4	LC	Not a Migrant	446396
Bay Antpitta	Grallaria capitalis	Grallariidae	Antpittas	Passeriformes	3	1	LC	Not a Migrant	12133.3
Bay Coucal	Centropus celebensis	Cuculidae	Cuckoos	Cuculiformes	1	1	LC	Not a Migrant	134955
Bay Woodpecker	Blythipicus pyrrhotis	Picidae	Woodpeckers	Piciformes	11	11	LC	Not a Migrant	1.6228e+06
Bay Wren	Cantorchilus nigricapillus	Troglodytidae	Wrens	Passeriformes	1	1	LC	Not a Migrant	300564
Baya Weaver	Ploceus philippinus	Ploceidae	Weavers	Passeriformes	17	15	LC	Not a Migrant	6.34124e+06
Bay-backed Shrike	Lanius vittatus	Laniidae	Shrikes	Passeriformes	8	6	LC	Full Migrant	4.16892e+06
Bay-breasted Cuckoo	Coccyzus rufigularis	Cuculidae	Cuckoos	Cuculiformes	3	2	EN	Not a Migrant	17267.6
Bay-breasted Warbler	Setophaga castanea	Parulidae	New World warblers	Passeriformes	3	2	LC	Full Migrant	8.43223e+06
Bay-capped Wren-spinetail	Spartonoica maluroides	Furnariidae	Ovenbirds	Passeriformes	2	2	NT	Full Migrant	1.26756e+06
Bay-chested Warbling-finch	Castanozoster thoracicus	Thraupidae	Tanagers	Passeriformes	1	1	LC	Full Migrant	77555.6
Bay-crowned Brush-finch	Atlapetes seebohmi	Passerellidae	New World sparrows	Passeriformes	3	1	LC	Not a Migrant	47365
Bay-headed Tanager	Tangara gyrola	Thraupidae	Tanagers	Passeriformes	8	5	LC	Not a Migrant	4.18113e+06
Bay-ringed Tyrannulet	Phylloscartes sylviolus	Tyrannidae	Tyrant-flycatchers	Passeriformes	3	3	NT	Not a Migrant	434889
Bay-vented Cotinga	Doliornis sclateri	Cotingidae	Cotingas	Passeriformes	3	1	VU	Not a Migrant	13019.5
Beach Kingfisher	Todiramphus saurophagus	Alcedinidae	Kingfishers	Coraciiformes	4	3	LC	Not a Migrant	134276
Beach Thick-knee	Esacus magnirostris	Burhinidae	Thick-knees	Charadriiformes	13	11	NT	Not a Migrant	2.20724e+06
Bean Goose	Anser fabalis	Anatidae	Ducks, geese, swans	Anseriformes	41	32	LC	Full Migrant	1.79216e+07
Bearded Barbet	Pogonornis dubius	Lybiidae	African barbets	Piciformes	5	7	LC	Not a Migrant	2.33324e+06
Bearded Bellbird	Procnias averano	Cotingidae	Cotingas	Passeriformes	3	3	LC	Not a Migrant	1.12387e+06
Bearded Guan	Penelope barbata	Cracidae	Guans, chachalacas, curassows	Galliformes	3	1	NT	Not a Migrant	24011
Bearded Reedling	Panurus biarmicus	Panuridae	Bearded Reedling	Passeriformes	49	40	LC	Not a Migrant	1.21546e+07
Bearded Screech-owl	Megascops barbarus	Strigidae	Typical owls	Strigiformes	1	1	VU	Not a Migrant	18360.3
Bearded Scrub-robin	Tychaedon quadrivirgata	Muscicapidae	Old World flycatchers and chats	Passeriformes	12	10	LC	Not a Migrant	1.6163e+06
Bearded Tachuri	Polystictus pectoralis	Tyrannidae	Tyrant-flycatchers	Passeriformes	8	6	NT	Full Migrant	3.62019e+06
Bearded Vulture	Gypaetus barbatus	Accipitridae	Hawks, eagles	Accipitriformes	45	30	NT	Not a Migrant	1.08932e+07
Bearded Wood-partridge	Dendrortyx barbatus	Odontophoridae	New World quails	Galliformes	1	1	VU	Not a Migrant	8177.78
Bearded Woodpecker	Dendropicos namaquus	Picidae	Woodpeckers	Piciformes	18	17	LC	Not a Migrant	7.98042e+06
Beaudouin's Snake-eagle	Circaetus beaudouini	Accipitridae	Hawks, eagles	Accipitriformes	5	8	VU	Nomadic	3.45341e+06
Beautiful Firetail	Stagonopleura bella	Estrildidae	Waxbills	Passeriformes	1	1	LC	Not a Migrant	276741
Beautiful Fruit-dove	Ptilinopus pulchellus	Columbidae	Pigeons, doves	Columbiformes	4	2	LC	Not a Migrant	339387
Beautiful Hummingbird	Calothorax pulcher	Trochilidae	Hummingbirds	Caprimulgiformes	1	1	LC	Not a Migrant	52857.2
Beautiful Jay	Cyanolyca pulchra	Corvidae	Crows and jays	Passeriformes	1	1	NT	Not a Migrant	19718.9
Beautiful Nuthatch	Sitta formosa	Sittidae	Nuthatches	Passeriformes	7	7	VU	Altitudinal Migrant	381262
Beautiful Rosefinch	Carpodacus pulcherrimus	Fringillidae	Finches	Passeriformes	7	7	LC	Altitudinal Migrant	2.40525e+06
Beautiful Sibia	Heterophasia pulchella	Leiotrichidae	Laughingthrushes and allies	Passeriformes	3	3	LC	Altitudinal Migrant	179332
Beautiful Sunbird	Cinnyris pulchellus	Nectariniidae	Sunbirds	Passeriformes	11	13	LC	Not a Migrant	5.43138e+06
Beautiful Treerunner	Margarornis bellulus	Furnariidae	Ovenbirds	Passeriformes	1	1	NT	Not a Migrant	270.82
Beautiful Woodpecker	Melanerpes pulcher	Picidae	Woodpeckers	Piciformes	1	1	LC	Not a Migrant	48456.6
Beck's Petrel	Pseudobulweria becki	Procellariidae	Petrels, shearwaters	Procellariiformes	5	2	CR	Full Migrant	120645
Bedford's Paradise-flycatcher	Terpsiphone bedfordi	Monarchidae	Monarch-flycatchers	Passeriformes	1	1	NT	Not a Migrant	42552.9
Bee Hummingbird	Mellisuga helenae	Trochilidae	Hummingbirds	Caprimulgiformes	2	2	NT	Not a Migrant	108876
Beijing Hill-warbler	Rhopophilus pekinensis	Sylviidae	Old World warblers and parrotbills	Passeriformes	2	2	LC	Not a Migrant	1.35309e+06
Belcher's Gull	Larus belcheri	Laridae	Gulls, terns, skimmers	Charadriiformes	3	1	LC	Not a Migrant	389152
Belding's Sparrow	Passerculus guttatus	Passerellidae	New World sparrows	Passeriformes	2	2	LC	Full Migrant	220236
Belding's Yellowthroat	Geothlypis beldingi	Parulidae	New World warblers	Passeriformes	1	1	VU	Not a Migrant	3831
Belem Curassow	Crax pinima	Cracidae	Guans, chachalacas, curassows	Galliformes	1	1	CR	Not a Migrant	294550
Belford's Honeyeater	Melidectes belfordi	Meliphagidae	Honeyeaters	Passeriformes	4	2	LC	Not a Migrant	124314
Bell Miner	Manorina melanophrys	Meliphagidae	Honeyeaters	Passeriformes	1	1	LC	Not a Migrant	317355
Bell's Sparrow	Artemisiospiza belli	Passerellidae	New World sparrows	Passeriformes	2	2	LC	Full Migrant	229079
Bell's Vireo	Vireo bellii	Vireonidae	Vireos	Passeriformes	2	2	LC	Full Migrant	3.85318e+06
Belted Flycatcher	Xenotriccus callizonus	Tyrannidae	Tyrant-flycatchers	Passeriformes	1	1	LC	Not a Migrant	53967.1
Belted Kingfisher	Megaceryle alcyon	Alcedinidae	Kingfishers	Coraciiformes	6	5	LC	Full Migrant	1.80761e+07
Bendire's Thrasher	Toxostoma bendirei	Mimidae	Mockingbirds and thrashers	Passeriformes	2	2	VU	Full Migrant	822797
Bengal Bushlark	Mirafra assamica	Alaudidae	Larks	Passeriformes	5	5	LC	Not a Migrant	808360
Bengal Florican	Houbaropsis bengalensis	Otididae	Bustards	Otidiformes	5	5	CR	Full Migrant	260520
Benguela Long-tailed Starling	Lamprotornis benguelensis	Sturnidae	Starlings	Passeriformes	1	1	LC	Not a Migrant	25360.3
Benguet Grasshopper-warbler	Locustella seebohmi	Locustellidae	Grasshopper-warblers and grassbirds	Passeriformes	2	1	LC	Not a Migrant	7104.37
Bennett's Woodpecker	Campethera bennettii	Picidae	Woodpeckers	Piciformes	13	12	LC	Not a Migrant	4.46992e+06
Berlepsch's Canastero	Asthenes berlepschi	Furnariidae	Ovenbirds	Passeriformes	4	1	NT	Not a Migrant	2103.93
Berlepsch's Tinamou	Crypturellus berlepschi	Tinamidae	Tinamous	Struthioniformes	1	1	LC	Not a Migrant	59534.3
Bermuda Petrel	Pterodroma cahow	Procellariidae	Petrels, shearwaters	Procellariiformes	10	4	EN	Full Migrant	1.58744e+07
Bernier's Vanga	Oriolia bernieri	Vangidae	Vangas and allies	Passeriformes	2	1	EN	Not a Migrant	20172.6
Berthelot's Pipit	Anthus berthelotii	Motacillidae	Pipits and wagtails	Passeriformes	7	2	LC	Not a Migrant	8283.44
Bertoni's Antbird	Drymophila rubricollis	Thamnophilidae	Typical antbirds	Passeriformes	3	3	LC	Not a Migrant	329403
Bertram's Weaver	Ploceus bertrandi	Ploceidae	Weavers	Passeriformes	3	4	LC	Not a Migrant	185221
Berylline Hummingbird	Amazilia beryllina	Trochilidae	Hummingbirds	Caprimulgiformes	1	1	LC	Not a Migrant	607143
Beryl-spangled Tanager	Tangara nigroviridis	Thraupidae	Tanagers	Passeriformes	4	1	LC	Not a Migrant	348797
Besra	Accipiter virgatus	Accipitridae	Hawks, eagles	Accipitriformes	17	15	LC	Altitudinal Migrant	4.39843e+06
Bewick's Wren	Thryomanes bewickii	Troglodytidae	Wrens	Passeriformes	3	2	LC	Full Migrant	3.49275e+06
Bhutan Laughingthrush	Trochalopteron imbricatum	Leiotrichidae	Laughingthrushes and allies	Passeriformes	3	3	LC	Not a Migrant	27992.1
Biak Coucal	Centropus chalybeus	Cuculidae	Cuckoos	Cuculiformes	1	1	NT	Not a Migrant	2526.51
Biak Fantail	Rhipidura kordensis	Rhipiduridae	Fantails	Passeriformes	1	1	LC	Not a Migrant	2592.79
Biak Flycatcher	Myiagra atra	Monarchidae	Monarch-flycatchers	Passeriformes	1	1	NT	Not a Migrant	2530.74
Biak Gerygone	Gerygone hypoxantha	Acanthizidae	Thornbills	Passeriformes	1	1	VU	Not a Migrant	2524.27
Biak Hooded Pitta	Pitta rosenbergii	Pittidae	Pittas	Passeriformes	1	1	VU	Full Migrant	2526.49
Biak Leaf-warbler	Phylloscopus misoriensis	Phylloscopidae	Leaf-warblers	Passeriformes	1	1	VU	Not a Migrant	2526.42
Biak Lorikeet	Trichoglossus rosenbergii	Psittacidae	Parrots	Psittaciformes	1	1	VU	Not a Migrant	2524.16
Biak Monarch	Symposiachrus brehmii	Monarchidae	Monarch-flycatchers	Passeriformes	1	1	EN	Not a Migrant	2524.27
Biak Paradise-kingfisher	Tanysiptera riedelii	Alcedinidae	Kingfishers	Coraciiformes	1	1	NT	Not a Migrant	2526.51
Biak Scops-owl	Otus beccarii	Strigidae	Typical owls	Strigiformes	1	1	VU	Not a Migrant	2524.27
Biak Scrubfowl	Megapodius geelvinkianus	Megapodiidae	Megapodes	Galliformes	1	1	VU	Not a Migrant	2947.6
Biak Triller	Lalage leucoptera	Campephagidae	Cuckooshrikes	Passeriformes	1	1	NT	Not a Migrant	2526.5
Biak White-eye	Zosterops mysorensis	Zosteropidae	White-eyes and yuhinas	Passeriformes	1	1	NT	Not a Migrant	2311.92
Bianchi's Warbler	Phylloscopus valentini	Phylloscopidae	Leaf-warblers	Passeriformes	5	5	LC	Full Migrant	781444
Bicknell's Thrush	Catharus bicknelli	Turdidae	Thrushes	Passeriformes	4	3	VU	Full Migrant	49188.5
Bicol Ground-warbler	Robsonius sorsogonensis	Locustellidae	Grasshopper-warblers and grassbirds	Passeriformes	2	1	NT	Not a Migrant	13027.3
Bicolored Antbird	Gymnopithys bicolor	Thamnophilidae	Typical antbirds	Passeriformes	1	1	LC	Not a Migrant	367238
Bicolored Antpitta	Grallaria rufocinerea	Grallariidae	Antpittas	Passeriformes	1	1	VU	Not a Migrant	20358.1
Bicolored Antvireo	Dysithamnus occidentalis	Thamnophilidae	Typical antbirds	Passeriformes	3	1	VU	Not a Migrant	19350.2
Bicolored Conebill	Conirostrum bicolor	Thraupidae	Tanagers	Passeriformes	7	5	NT	Not a Migrant	566642
Bicolored Hawk	Accipiter bicolor	Accipitridae	Hawks, eagles	Accipitriformes	8	6	LC	Full Migrant	1.43097e+07
Bicolored Wren	Campylorhynchus griseus	Troglodytidae	Wrens	Passeriformes	3	3	LC	Not a Migrant	982980
Bicoloured Flowerpecker	Dicaeum bicolor	Dicaeidae	Flowerpeckers	Passeriformes	2	1	LC	Not a Migrant	259806
Bicoloured Mouse-warbler	Crateroscelis nigrorufa	Acanthizidae	Thornbills	Passeriformes	4	2	LC	Not a Migrant	105189
Bicoloured White-eye	Tephrozosterops stalkeri	Zosteropidae	White-eyes and yuhinas	Passeriformes	1	1	LC	Not a Migrant	3179
Bimaculated Lark	Melanocorypha bimaculata	Alaudidae	Larks	Passeriformes	23	17	LC	Full Migrant	4.99398e+06
Bioko Batis	Batis poensis	Platysteiridae	Batises and wattle-eyes	Passeriformes	3	1	LC	Not a Migrant	1554.43
Bioko Speirops	Zosterops brunneus	Zosteropidae	White-eyes and yuhinas	Passeriformes	3	1	VU	Not a Migrant	63.2169
Biscutate Swift	Streptoprocne biscutata	Apodidae	Swifts	Caprimulgiformes	3	3	LC	Full Migrant	1.74167e+06
Bismarck Black Myzomela	Myzomela pammelaena	Meliphagidae	Honeyeaters	Passeriformes	3	1	LC	Not a Migrant	1845.46
Bismarck Boobook	Ninox variegata	Strigidae	Typical owls	Strigiformes	3	1	LC	Not a Migrant	7756.1
Bismarck Crow	Corvus insularis	Corvidae	Crows and jays	Passeriformes	3	1	LC	Not a Migrant	44924.6
Bismarck Fantail	Rhipidura dahli	Rhipiduridae	Fantails	Passeriformes	3	1	LC	Not a Migrant	43231.5
Bismarck Hanging-parrot	Loriculus tener	Psittacidae	Parrots	Psittaciformes	3	1	NT	Not a Migrant	30581.6
Bismarck Honeyeater	Vosea whitemanensis	Meliphagidae	Honeyeaters	Passeriformes	3	1	NT	Not a Migrant	3884.63
Bismarck Imperial-pigeon	Ducula melanochroa	Columbidae	Pigeons, doves	Columbiformes	3	1	LC	Altitudinal Migrant	36132.4
Bismarck Kingfisher	Ceyx websteri	Alcedinidae	Kingfishers	Coraciiformes	3	1	VU	Not a Migrant	13725.1
Bismarck White-eye	Zosterops hypoxanthus	Zosteropidae	White-eyes and yuhinas	Passeriformes	3	1	LC	Not a Migrant	45547
Black Antbird	Cercomacroides serva	Thamnophilidae	Typical antbirds	Passeriformes	5	2	LC	Not a Migrant	1.34462e+06
Black Antshrike	Thamnophilus nigriceps	Thamnophilidae	Typical antbirds	Passeriformes	1	1	LC	Not a Migrant	210464
Black Baza	Aviceda leuphotes	Accipitridae	Hawks, eagles	Accipitriformes	15	14	LC	Full Migrant	4.57459e+06
Black Bee-eater	Merops gularis	Meropidae	Bee-eaters	Coraciiformes	6	10	LC	Not a Migrant	3.03902e+06
Black Berrypecker	Melanocharis nigra	Melanocharitidae	Berrypeckers and longbills	Passeriformes	4	2	LC	Not a Migrant	458524
Black Bishop	Euplectes gierowii	Ploceidae	Weavers	Passeriformes	8	6	LC	Not a Migrant	246607
Black Bittern	Ixobrychus flavicollis	Ardeidae	Herons	Pelecaniformes	19	18	LC	Full Migrant	8.16817e+06
Black Bulbul	Hypsipetes leucocephalus	Pycnonotidae	Bulbuls	Passeriformes	15	13	LC	Full Migrant	4.95588e+06
Black Bushbird	Neoctantes niger	Thamnophilidae	Typical antbirds	Passeriformes	4	2	LC	Not a Migrant	1.35404e+06
Black Butcherbird	Melloria quoyi	Artamidae	Woodswallows and butcherbirds	Passeriformes	4	3	LC	Not a Migrant	1.14572e+06
Black Caracara	Daptrius ater	Falconidae	Falcons, caracaras	Falconiformes	8	5	LC	Not a Migrant	6.70213e+06
Black Catbird	Melanoptila glabrirostris	Mimidae	Mockingbirds and thrashers	Passeriformes	2	2	NT	Not a Migrant	178149
Black Cinclodes	Cinclodes maculirostris	Furnariidae	Ovenbirds	Passeriformes	1	1	NT	Not a Migrant	11030.1
Black Coucal	Centropus grillii	Cuculidae	Cuckoos	Cuculiformes	20	23	LC	Not a Migrant	8.53055e+06
Black Crake	Zapornia flavirostra	Rallidae	Rails, gallinules, coots	Gruiformes	20	24	LC	Not a Migrant	1.67106e+07
Black Crowned-crane	Balearica pavonina	Gruidae	Cranes	Gruiformes	10	11	VU	Not a Migrant	2.97693e+06
Black Cuckoo	Cuculus clamosus	Cuculidae	Cuckoos	Cuculiformes	20	25	LC	Full Migrant	1.39743e+07
Black Cuckoo-dove	Turacoena modesta	Columbidae	Pigeons, doves	Columbiformes	2	2	NT	Not a Migrant	31634.6
Black Cuckooshrike	Campephaga flava	Campephagidae	Cuckooshrikes	Passeriformes	18	16	LC	Not a Migrant	5.0481e+06
Black Curassow	Crax alector	Cracidae	Guans, chachalacas, curassows	Galliformes	5	5	VU	Not a Migrant	2.09946e+06
Black Currawong	Strepera fuliginosa	Artamidae	Woodswallows and butcherbirds	Passeriformes	1	1	LC	Altitudinal Migrant	68050.4
Black Drongo	Dicrurus macrocercus	Dicruridae	Drongos	Passeriformes	21	18	LC	Full Migrant	9.66544e+06
Black Eagle	Ictinaetus malaiensis	Accipitridae	Hawks, eagles	Accipitriformes	15	13	LC	Not a Migrant	3.23181e+06
Black Falcon	Falco subniger	Falconidae	Falcons, caracaras	Falconiformes	1	1	LC	Not a Migrant	5.91047e+06
Black Fantail	Rhipidura atra	Rhipiduridae	Fantails	Passeriformes	4	2	LC	Not a Migrant	179053
Black Flowerpiercer	Diglossa humeralis	Thraupidae	Tanagers	Passeriformes	3	1	LC	Not a Migrant	155426
Black Francolin	Francolinus francolinus	Phasianidae	Pheasants, partridges, turkeys, grouse	Galliformes	20	17	LC	Not a Migrant	3.02794e+06
Black Grasswren	Amytornis housei	Maluridae	Fairy-wrens	Passeriformes	1	1	NT	Not a Migrant	32941.6
Black Grouse	Lyrurus tetrix	Phasianidae	Pheasants, partridges, turkeys, grouse	Galliformes	29	24	LC	Not a Migrant	1.40074e+07
Black Guan	Chamaepetes unicolor	Cracidae	Guans, chachalacas, curassows	Galliformes	1	1	LC	Not a Migrant	15572.6
Black Guillemot	Cepphus grylle	Alcidae	Auks	Charadriiformes	15	14	LC	Full Migrant	6.8087e+06
Black Guineafowl	Agelastes niger	Numididae	Guineafowl	Galliformes	4	7	LC	Not a Migrant	764292
Black Harrier	Circus maurus	Accipitridae	Hawks, eagles	Accipitriformes	6	4	EN	Full Migrant	1.46471e+06
Black Hawk-eagle	Spizaetus tyrannus	Accipitridae	Hawks, eagles	Accipitriformes	8	6	LC	Not a Migrant	8.30433e+06
Black Heron	Egretta ardesiaca	Ardeidae	Herons	Pelecaniformes	20	22	LC	Not a Migrant	8.505e+06
Black Honey-buzzard	Henicopernis infuscatus	Accipitridae	Hawks, eagles	Accipitriformes	3	1	VU	Not a Migrant	33424.2
Black Honeyeater	Sugomel nigrum	Meliphagidae	Honeyeaters	Passeriformes	1	1	LC	Full Migrant	5.44043e+06
Black Hornbill	Anthracoceros malayanus	Bucerotidae	Hornbills	Bucerotiformes	2	2	VU	Not a Migrant	798560
Black Inca	Coeligena prunellei	Trochilidae	Hummingbirds	Caprimulgiformes	1	1	VU	Not a Migrant	7864.74
Black Jacobin	Florisuga fusca	Trochilidae	Hummingbirds	Caprimulgiformes	3	3	LC	Full Migrant	675214
Black Kite	Milvus migrans	Accipitridae	Hawks, eagles	Accipitriformes	91	82	LC	Full Migrant	7.28833e+07
Black Lark	Melanocorypha yeltoniensis	Alaudidae	Larks	Passeriformes	11	10	LC	Full Migrant	3.21978e+06
Black Laughingthrush	Garrulax lugubris	Leiotrichidae	Laughingthrushes and allies	Passeriformes	2	2	LC	Not a Migrant	41578
Black Lory	Chalcopsitta atra	Psittacidae	Parrots	Psittaciformes	1	1	LC	Not a Migrant	77414.2
Black Manakin	Xenopipo atronitens	Pipridae	Manakins	Passeriformes	8	5	LC	Not a Migrant	1.98521e+06
Black Mannikin	Lonchura stygia	Estrildidae	Waxbills	Passeriformes	4	2	NT	Not a Migrant	18694.1
Black Metaltail	Metallura phoebe	Trochilidae	Hummingbirds	Caprimulgiformes	3	1	LC	Not a Migrant	142045
Black Monarch	Symposiachrus axillaris	Monarchidae	Monarch-flycatchers	Passeriformes	4	2	LC	Not a Migrant	118943
Black Noddy	Anous minutus	Laridae	Gulls, terns, skimmers	Charadriiformes	17	15	LC	Not a Migrant	8.41127e+07
Black Nunbird	Monasa atra	Bucconidae	Puffbirds	Piciformes	5	5	LC	Not a Migrant	1.73126e+06
Black Oriole	Oriolus hosii	Oriolidae	Old World orioles	Passeriformes	1	1	NT	Not a Migrant	20423.8
Black Oropendola	Psarocolius guatimozinus	Icteridae	New World blackbirds	Passeriformes	1	1	LC	Not a Migrant	107561
Black Parrot	Coracopsis nigra	Psittacidae	Parrots	Psittaciformes	2	1	LC	Not a Migrant	591110
Black Partridge	Melanoperdix niger	Phasianidae	Pheasants, partridges, turkeys, grouse	Galliformes	5	3	VU	Not a Migrant	1.09811e+06
Black Petrel	Procellaria parkinsoni	Procellariidae	Petrels, shearwaters	Procellariiformes	5	2	VU	Full Migrant	3.94533e+07
Black Phoebe	Sayornis nigricans	Tyrannidae	Tyrant-flycatchers	Passeriformes	5	2	LC	Full Migrant	3.28219e+06
Black Pitohui	Melanorectes nigrescens	Pachycephalidae	Whistlers	Passeriformes	4	2	LC	Not a Migrant	131591
Black Rail	Laterallus jamaicensis	Rallidae	Rails, gallinules, coots	Gruiformes	7	4	EN	Full Migrant	1.1373e+06
Black Redstart	Phoenicurus ochruros	Muscicapidae	Old World flycatchers and chats	Passeriformes	68	54	LC	Full Migrant	2.90073e+07
Black Rosy-finch	Leucosticte atrata	Fringillidae	Finches	Passeriformes	1	1	EN	Full Migrant	970790
Black Saw-wing	Psalidoprocne pristoptera	Hirundinidae	Swallows and martins	Passeriformes	19	19	LC	Full Migrant	8.27721e+06
Black Scimitarbill	Rhinopomastus aterrimus	Phoeniculidae	Woodhoopoes	Bucerotiformes	10	15	LC	Not a Migrant	7792738
Black Scoter	Melanitta americana	Anatidae	Ducks, geese, swans	Anseriformes	7	6	NT	Full Migrant	6.24099e+06
Black Scrub-robin	Cercotrichas podobe	Muscicapidae	Old World flycatchers and chats	Passeriformes	8	8	LC	Not a Migrant	3.9427e+06
Black Seedeater	Sporophila corvina	Thraupidae	Tanagers	Passeriformes	2	2	LC	Not a Migrant	242708
Black Shama	Kittacincla cebuensis	Muscicapidae	Old World flycatchers and chats	Passeriformes	2	1	EN	Not a Migrant	4442.73
Black Sicklebill	Epimachus fastosus	Paradisaeidae	Birds-of-paradise	Passeriformes	4	2	LC	Not a Migrant	80656.9
Black Siskin	Spinus atratus	Fringillidae	Finches	Passeriformes	4	1	LC	Not a Migrant	839801
Black Sittella	Daphoenositta miranda	Neosittidae	Sittellas	Passeriformes	4	2	LC	Not a Migrant	42567.3
Black Skimmer	Rynchops niger	Laridae	Gulls, terns, skimmers	Charadriiformes	8	6	LC	Full Migrant	1.41918e+07
Black Solitaire	Entomodestes coracinus	Turdidae	Thrushes	Passeriformes	1	1	LC	Altitudinal Migrant	21018
Black Solitary Eagle	Buteogallus solitarius	Accipitridae	Hawks, eagles	Accipitriformes	6	3	NT	Not a Migrant	998204
Black Sparrowhawk	Accipiter melanoleucus	Accipitridae	Hawks, eagles	Accipitriformes	20	23	LC	Not a Migrant	9.07192e+06
Black Spinetail	Telacanthura melanopygia	Apodidae	Swifts	Caprimulgiformes	5	7	LC	Not a Migrant	588051
Black Stilt	Himantopus novaezelandiae	Recurvirostridae	Avocets, stilts	Charadriiformes	2	1	CR	Not a Migrant	130532
Black Stork	Ciconia nigra	Ciconiidae	Storks	Ciconiiformes	78	68	LC	Full Migrant	3.56307e+07
Black Storm-petrel	Hydrobates melania	Hydrobatidae	Northern storm-petrels	Procellariiformes	2	2	LC	Full Migrant	7.92724e+06
Black Sunbird	Leptocoma aspasia	Nectariniidae	Sunbirds	Passeriformes	4	2	LC	Not a Migrant	916102
Black Swan	Cygnus atratus	Anatidae	Ducks, geese, swans	Anseriformes	7	5	LC	Not a Migrant	7.028e+06
Black Swift	Cypseloides niger	Apodidae	Swifts	Caprimulgiformes	5	4	VU	Full Migrant	2.1337e+06
Black Tern	Chlidonias niger	Laridae	Gulls, terns, skimmers	Charadriiformes	60	50	LC	Full Migrant	3.77157e+07
Black Thicket-fantail	Rhipidura maculipectus	Rhipiduridae	Fantails	Passeriformes	4	2	LC	Not a Migrant	137531
Black Thrush	Turdus infuscatus	Turdidae	Thrushes	Passeriformes	1	1	LC	Not a Migrant	198276
Black Tinamou	Tinamus osgoodi	Tinamidae	Tinamous	Struthioniformes	3	1	VU	Not a Migrant	28701.7
Black Turnstone	Arenaria melanocephala	Scolopacidae	Sandpipers, snipes, phalaropes	Charadriiformes	3	2	LC	Full Migrant	1.07363e+06
Black Wheatear	Oenanthe leucura	Muscicapidae	Old World flycatchers and chats	Passeriformes	12	5	LC	Not a Migrant	1.2883e+06
Black Woodpecker	Dryocopus martius	Picidae	Woodpeckers	Piciformes	45	38	LC	Not a Migrant	1.96344e+07
Black-and-buff Woodpecker	Meiglyptes jugularis	Picidae	Woodpeckers	Piciformes	5	5	LC	Not a Migrant	580433
Black-and-chestnut Eagle	Spizaetus isidori	Accipitridae	Hawks, eagles	Accipitriformes	4	1	EN	Not a Migrant	469214
Black-and-chestnut Warbling-finch	Poospiza whitii	Thraupidae	Tanagers	Passeriformes	4	1	LC	Full Migrant	294939
Black-and-cinnamon Fantail	Rhipidura nigrocinnamomea	Rhipiduridae	Fantails	Passeriformes	2	1	LC	Not a Migrant	9000.73
Black-and-crimson Oriole	Oriolus consanguineus	Oriolidae	Old World orioles	Passeriformes	1	1	LC	Not a Migrant	287984
Black-and-gold Cotinga	Lipaugus ater	Cotingidae	Cotingas	Passeriformes	1	1	LC	Not a Migrant	12392.1
Black-and-gold Tanager	Bangsia melanochlamys	Thraupidae	Tanagers	Passeriformes	1	1	VU	Not a Migrant	8226.11
Black-and-orange Flycatcher	Ficedula nigrorufa	Muscicapidae	Old World flycatchers and chats	Passeriformes	1	1	LC	Not a Migrant	21353.5
Black-and-red Broadbill	Cymbirhynchus macrorhynchos	Eurylaimidae	Typical broadbills	Passeriformes	9	7	LC	Not a Migrant	1.62428e+06
Black-and-rufous Swallow	Hirundo nigrorufa	Hirundinidae	Swallows and martins	Passeriformes	3	3	LC	Not a Migrant	581102
Black-and-rufous Warbling-finch	Poospiza nigrorufa	Thraupidae	Tanagers	Passeriformes	3	3	LC	Full Migrant	952616
Black-and-tawny Seedeater	Sporophila nigrorufa	Thraupidae	Tanagers	Passeriformes	5	2	VU	Not a Migrant	217414
Black-and-white Antbird	Myrmochanes hemileucus	Thamnophilidae	Typical antbirds	Passeriformes	5	2	LC	Not a Migrant	261135
Black-and-white Becard	Pachyramphus albogriseus	Tityridae	Tityras and allies	Passeriformes	3	1	LC	Not a Migrant	341647
Black-and-white Bulbul	Microtarsus melanoleucos	Pycnonotidae	Bulbuls	Passeriformes	2	2	NT	Nomadic	1.1816e+06
Black-and-white Hawk-eagle	Spizaetus melanoleucus	Accipitridae	Hawks, eagles	Accipitriformes	8	6	LC	Not a Migrant	8.71049e+06
Black-and-white Mannikin	Spermestes bicolor	Estrildidae	Waxbills	Passeriformes	20	20	LC	Not a Migrant	5.16926e+06
Black-and-white Monjita	Xolmis dominicanus	Tyrannidae	Tyrant-flycatchers	Passeriformes	3	3	VU	Full Migrant	344144
Black-and-white Owl	Ciccaba nigrolineata	Strigidae	Typical owls	Strigiformes	4	2	LC	Not a Migrant	991396
Black-and-white Seedeater	Sporophila luctuosa	Thraupidae	Tanagers	Passeriformes	5	2	LC	Not a Migrant	1.12783e+06
Black-and-white Shrike-flycatcher	Bias musicus	Vangidae	Vangas and allies	Passeriformes	9	15	LC	Not a Migrant	3.74114e+06
Black-and-white Tanager	Conothraupis speculigera	Thraupidae	Tanagers	Passeriformes	5	2	NT	Not a Migrant	515424
Black-and-white Tody-flycatcher	Poecilotriccus capitalis	Tyrannidae	Tyrant-flycatchers	Passeriformes	4	2	LC	Not a Migrant	525289
Black-and-white Warbler	Mniotilta varia	Parulidae	New World warblers	Passeriformes	8	5	LC	Full Migrant	1.20845e+07
Black-and-yellow Broadbill	Eurylaimus ochromalus	Eurylaimidae	Typical broadbills	Passeriformes	3	3	NT	Not a Migrant	1.12945e+06
Black-and-yellow Grosbeak	Mycerobas icterioides	Fringillidae	Finches	Passeriformes	7	5	LC	Altitudinal Migrant	406198
Black-and-yellow Silky-flycatcher	Phainoptila melanoxantha	Ptiliogonatidae	Silky-flycatchers	Passeriformes	1	1	LC	Not a Migrant	6565.63
Black-and-yellow Tanager	Chrysothlypis chrysomelas	Thraupidae	Tanagers	Passeriformes	1	1	LC	Not a Migrant	15703.5
Black-backed Antshrike	Thamnophilus melanonotus	Thamnophilidae	Typical antbirds	Passeriformes	1	1	LC	Not a Migrant	113948
Black-backed Butcherbird	Cracticus mentalis	Artamidae	Woodswallows and butcherbirds	Passeriformes	4	3	LC	Not a Migrant	218873
Black-backed Cisticola	Cisticola eximius	Cisticolidae	Cisticolas and allies	Passeriformes	6	11	LC	Not a Migrant	674104
Black-backed Forktail	Enicurus immaculatus	Muscicapidae	Old World flycatchers and chats	Passeriformes	8	8	LC	Not a Migrant	921268
Black-backed Fruit-dove	Ptilinopus cinctus	Columbidae	Pigeons, doves	Columbiformes	2	2	LC	Not a Migrant	74691.5
Black-backed Grosbeak	Pheucticus aureoventris	Cardinalidae	Cardinals	Passeriformes	5	3	LC	Full Migrant	1.91897e+06
Black-backed Oriole	Icterus abeillei	Icteridae	New World blackbirds	Passeriformes	1	1	LC	Full Migrant	394833
Black-backed Puffback	Dryoscopus cubla	Malaconotidae	Bush-shrikes	Passeriformes	15	13	LC	Not a Migrant	5.72047e+06
Black-backed Tanager	Tangara peruviana	Thraupidae	Tanagers	Passeriformes	1	1	VU	Full Migrant	125652
Black-backed Thornbill	Ramphomicron dorsale	Trochilidae	Hummingbirds	Caprimulgiformes	1	1	EN	Altitudinal Migrant	2603.99
Black-backed Tody-flycatcher	Poecilotriccus pulchellus	Tyrannidae	Tyrant-flycatchers	Passeriformes	3	1	LC	Not a Migrant	6877.8
Black-backed Water-tyrant	Fluvicola albiventer	Tyrannidae	Tyrant-flycatchers	Passeriformes	5	3	LC	Full Migrant	8.12142e+06
Black-backed Woodpecker	Picoides arcticus	Picidae	Woodpeckers	Piciformes	2	2	LC	Not a Migrant	6.77121e+06
Black-banded Barbet	Psilopogon javensis	Megalaimidae	Asian barbets	Piciformes	1	1	NT	Not a Migrant	75358.7
Black-banded Crake	Porzana fasciata	Rallidae	Rails, gallinules, coots	Gruiformes	4	2	LC	Not a Migrant	1.29709e+06
Black-banded Flycatcher	Ficedula timorensis	Muscicapidae	Old World flycatchers and chats	Passeriformes	2	2	NT	Not a Migrant	5830.43
Black-banded Owl	Ciccaba huhula	Strigidae	Typical owls	Strigiformes	8	6	LC	Not a Migrant	7.36671e+06
Black-banded Plover	Charadrius thoracicus	Charadriidae	Plovers	Charadriiformes	2	1	VU	Not a Migrant	14469.5
Black-banded Woodcreeper	Dendrocolaptes picumnus	Furnariidae	Ovenbirds	Passeriformes	8	6	LC	Not a Migrant	5.74962e+06
Black-bellied Antwren	Formicivora melanogaster	Thamnophilidae	Typical antbirds	Passeriformes	5	3	LC	Not a Migrant	2.64965e+06
Black-bellied Bustard	Lissotis melanogaster	Otididae	Bustards	Otidiformes	19	24	LC	Not a Migrant	1.06239e+07
Black-bellied Cicadabird	Edolisoma montanum	Campephagidae	Cuckooshrikes	Passeriformes	4	2	LC	Not a Migrant	289776
Black-bellied Crimson Finch	Neochmia phaeton	Estrildidae	Waxbills	Passeriformes	1	1	LC	Not a Migrant	1.05699e+06
Black-bellied Cuckoo	Piaya melanogaster	Cuculidae	Cuckoos	Cuculiformes	8	5	LC	Not a Migrant	4.84073e+06
Black-bellied Firefinch	Lagonosticta rara	Estrildidae	Waxbills	Passeriformes	6	10	LC	Not a Migrant	2.4331e+06
Black-bellied Gnateater	Conopophaga melanogaster	Conopophagidae	Gnateaters	Passeriformes	5	2	LC	Not a Migrant	911254
Black-bellied Hummingbird	Eupherusa nigriventris	Trochilidae	Hummingbirds	Caprimulgiformes	1	1	LC	Altitudinal Migrant	14338.3
Black-bellied Malkoha	Phaenicophaeus diardi	Cuculidae	Cuckoos	Cuculiformes	3	3	NT	Not a Migrant	1.25504e+06
Black-bellied Myzomela	Myzomela erythromelas	Meliphagidae	Honeyeaters	Passeriformes	3	1	LC	Not a Migrant	31101
Black-bellied Sandgrouse	Pterocles orientalis	Pteroclidae	Sandgrouse	Pterocliformes	27	19	LC	Full Migrant	7.05439e+06
Black-bellied Seedcracker	Pyrenestes ostrinus	Estrildidae	Waxbills	Passeriformes	7	11	LC	Not a Migrant	4.72242e+06
Black-bellied Seedeater	Sporophila melanogaster	Thraupidae	Tanagers	Passeriformes	1	1	NT	Full Migrant	837030
Black-bellied Starling	Notopholia corusca	Sturnidae	Starlings	Passeriformes	12	5	LC	Not a Migrant	495998
Black-bellied Storm-petrel	Fregetta tropica	Oceanitidae	Southern storm-petrels	Procellariiformes	27	22	LC	Full Migrant	1.91839e+08
Black-bellied Sunbird	Cinnyris nectarinioides	Nectariniidae	Sunbirds	Passeriformes	7	3	LC	Not a Migrant	496613
Black-bellied Tern	Sterna acuticauda	Laridae	Gulls, terns, skimmers	Charadriiformes	6	5	EN	Not a Migrant	3.54475e+06
Black-bellied Thorntail	Discosura langsdorffi	Trochilidae	Hummingbirds	Caprimulgiformes	5	2	LC	Not a Migrant	1.98001e+06
Black-bellied Whistling-duck	Dendrocygna autumnalis	Anatidae	Ducks, geese, swans	Anseriformes	8	6	LC	Full Migrant	9.45514e+06
Black-bellied Wren	Pheugopedius fasciatoventris	Troglodytidae	Wrens	Passeriformes	1	1	LC	Not a Migrant	262861
Black-belted Flowerpecker	Dicaeum haematostictum	Dicaeidae	Flowerpeckers	Passeriformes	2	1	VU	Not a Migrant	24618
Black-bibbed Cicadabird	Edolisoma mindanense	Campephagidae	Cuckooshrikes	Passeriformes	2	1	VU	Not a Migrant	234174
Black-bibbed Monarch	Symposiachrus mundus	Monarchidae	Monarch-flycatchers	Passeriformes	1	1	LC	Not a Migrant	4617.6
Black-bibbed Tit	Poecile hypermelaenus	Paridae	Tits and chickadees	Passeriformes	3	3	LC	Not a Migrant	645609
Black-billed Amazon	Amazona agilis	Psittacidae	Parrots	Psittaciformes	1	1	VU	Not a Migrant	8263.64
Black-billed Barbet	Lybius guifsobalito	Lybiidae	African barbets	Piciformes	8	6	LC	Not a Migrant	1.31071e+06
Black-billed Brush-turkey	Talegalla fuscirostris	Megapodiidae	Megapodes	Galliformes	4	2	LC	Not a Migrant	284370
Black-billed Capercaillie	Tetrao urogalloides	Phasianidae	Pheasants, partridges, turkeys, grouse	Galliformes	3	3	LC	Not a Migrant	7.00379e+06
Black-billed Coucal	Centropus bernsteini	Cuculidae	Cuckoos	Cuculiformes	4	2	LC	Not a Migrant	516863
Black-billed Cuckoo	Coccyzus erythropthalmus	Cuculidae	Cuckoos	Cuculiformes	8	5	LC	Full Migrant	1.09346e+07
Black-billed Cuckoo-dove	Macropygia nigrirostris	Columbidae	Pigeons, doves	Columbiformes	4	2	LC	Not a Migrant	646984
Black-billed Flycatcher	Aphanotriccus audax	Tyrannidae	Tyrant-flycatchers	Passeriformes	1	1	NT	Not a Migrant	183770
Black-billed Gull	Larus bulleri	Laridae	Gulls, terns, skimmers	Charadriiformes	2	1	EN	Full Migrant	118958
Black-billed Kingfisher	Pelargopsis melanorhyncha	Alcedinidae	Kingfishers	Coraciiformes	1	1	LC	Not a Migrant	168035
Black-billed Magpie	Pica hudsonia	Corvidae	Crows and jays	Passeriformes	2	1	LC	Not a Migrant	6.72617e+06
Black-billed Mountain-toucan	Andigena nigrirostris	Ramphastidae	Toucans	Piciformes	3	1	LC	Not a Migrant	110032
Black-billed Nightingale-thrush	Catharus gracilirostris	Turdidae	Thrushes	Passeriformes	1	1	LC	Not a Migrant	3827.25
Black-billed Peppershrike	Cyclarhis nigrirostris	Vireonidae	Vireos	Passeriformes	1	1	LC	Not a Migrant	83596.2
Black-billed Scythebill	Campylorhamphus falcularius	Furnariidae	Ovenbirds	Passeriformes	3	3	LC	Not a Migrant	876885
Black-billed Seed-finch	Sporophila atrirostris	Thraupidae	Tanagers	Passeriformes	4	1	LC	Not a Migrant	201165
Black-billed Shrike-tyrant	Agriornis montanus	Tyrannidae	Tyrant-flycatchers	Passeriformes	4	1	LC	Full Migrant	2.16866e+06
Black-billed Sicklebill	Drepanornis albertisi	Paradisaeidae	Birds-of-paradise	Passeriformes	4	2	LC	Not a Migrant	23525.7
Black-billed Streamertail	Trochilus scitulus	Trochilidae	Hummingbirds	Caprimulgiformes	1	1	LC	Altitudinal Migrant	796.787
Black-billed Thrush	Turdus ignobilis	Turdidae	Thrushes	Passeriformes	3	3	LC	Not a Migrant	272970
Black-billed Toucanet	Aulacorhynchus cyanolaemus	Ramphastidae	Toucans	Piciformes	3	1	LC	Not a Migrant	41682.6
Black-billed Treehunter	Thripadectes melanorhynchus	Furnariidae	Ovenbirds	Passeriformes	3	1	LC	Not a Migrant	121003
Black-billed Turaco	Tauraco schuettii	Musophagidae	Turacos	Musophagiformes	6	7	LC	Not a Migrant	2.08521e+06
Black-billed Weaver	Ploceus melanogaster	Ploceidae	Weavers	Passeriformes	7	6	LC	Not a Migrant	221733
Black-billed Wood-dove	Turtur abyssinicus	Columbidae	Pigeons, doves	Columbiformes	10	11	LC	Full Migrant	4.64415e+06
Black-billed Woodhoopoe	Phoeniculus somaliensis	Phoeniculidae	Woodhoopoes	Bucerotiformes	8	7	LC	Not a Migrant	1.06521e+06
Black-bodied Woodpecker	Hylatomus schulzii	Picidae	Woodpeckers	Piciformes	4	2	NT	Not a Migrant	585881
Black-breasted Barbet	Pogonornis rolleti	Lybiidae	African barbets	Piciformes	4	5	LC	Not a Migrant	1.10646e+06
Black-breasted Boatbill	Machaerirhynchus nigripectus	Machaerirhynchidae	Boatbills	Passeriformes	4	2	LC	Not a Migrant	223752
Black-breasted Brilliant	Heliodoxa whitelyana	Trochilidae	Hummingbirds	Caprimulgiformes	3	1	LC	Not a Migrant	27170.8
Black-breasted Buttonquail	Turnix melanogaster	Turnicidae	Buttonquails	Charadriiformes	1	1	NT	Not a Migrant	5948.55
Black-breasted Buzzard	Hamirostra melanosternon	Accipitridae	Hawks, eagles	Accipitriformes	1	1	LC	Full Migrant	5.29794e+06
Black-breasted Gnateater	Conopophaga snethlageae	Conopophagidae	Gnateaters	Passeriformes	1	1	LC	Not a Migrant	587576
Black-breasted Hillstar	Oreotrochilus melanogaster	Trochilidae	Hummingbirds	Caprimulgiformes	3	1	LC	Not a Migrant	55336.7
Black-breasted Mannikin	Lonchura teerinki	Estrildidae	Waxbills	Passeriformes	1	1	LC	Not a Migrant	16481.6
Black-breasted Myzomela	Myzomela vulnerata	Meliphagidae	Honeyeaters	Passeriformes	2	2	LC	Not a Migrant	23721.2
Black-breasted Parrotbill	Paradoxornis flavirostris	Sylviidae	Old World warblers and parrotbills	Passeriformes	2	2	VU	Not a Migrant	36993.8
Black-breasted Puffbird	Notharchus pectoralis	Bucconidae	Puffbirds	Piciformes	1	1	LC	Not a Migrant	197997
Black-breasted Puffleg	Eriocnemis nigrivestis	Trochilidae	Hummingbirds	Caprimulgiformes	1	1	CR	Not a Migrant	952.887
Black-breasted Seedeater	Sporophila ophthalmica	Thraupidae	Tanagers	Passeriformes	3	1	LC	Not a Migrant	239120
Black-breasted Thrush	Turdus dissimilis	Turdidae	Thrushes	Passeriformes	7	7	LC	Altitudinal Migrant	820644
Black-breasted Warbling-finch	Microspingus pectoralis	Thraupidae	Tanagers	Passeriformes	4	2	LC	Full Migrant	1.82184e+06
Black-breasted Weaver	Ploceus benghalensis	Ploceidae	Weavers	Passeriformes	6	5	LC	Not a Migrant	1.00188e+06
Black-breasted Wood-quail	Odontophorus leucolaemus	Odontophoridae	New World quails	Galliformes	1	1	LC	Not a Migrant	9482.02
Black-browed Albatross	Thalassarche melanophris	Diomedeidae	Albatrosses	Procellariiformes	12	8	LC	Full Migrant	1.09982e+08
Black-browed Babbler	Malacocincla perspicillata	Pellorneidae	Ground babblers	Passeriformes	1	1	DD	Not a Migrant	0.972033
Black-browed Barbet	Psilopogon oorti	Megalaimidae	Asian barbets	Piciformes	1	1	LC	Not a Migrant	78643.1
Black-browed Fulvetta	Alcippe grotei	Leiotrichidae	Laughingthrushes and allies	Passeriformes	4	4	LC	Not a Migrant	231046
Black-browed Mountain Greenbul	Arizelocichla fusciceps	Pycnonotidae	Bulbuls	Passeriformes	3	4	LC	Altitudinal Migrant	25373.3
Black-browed Reed-warbler	Acrocephalus bistrigiceps	Acrocephalidae	Reed-warblers	Passeriformes	17	16	LC	Full Migrant	6.25304e+06
Black-browed Tit	Aegithalos bonvaloti	Aegithalidae	Long-tailed tits	Passeriformes	3	3	LC	Altitudinal Migrant	147940
Black-browed Triller	Lalage atrovirens	Campephagidae	Cuckooshrikes	Passeriformes	4	2	LC	Not a Migrant	296185
Blackburnian Warbler	Setophaga fusca	Parulidae	New World warblers	Passeriformes	8	4	LC	Full Migrant	8.74818e+06
Blackcap Babbler	Turdoides reinwardtii	Leiotrichidae	Laughingthrushes and allies	Passeriformes	5	10	LC	Not a Migrant	2.15207e+06
Black-capped Antwren	Herpsilochmus atricapillus	Thamnophilidae	Typical antbirds	Passeriformes	5	3	LC	Not a Migrant	3.73183e+06
Black-capped Apalis	Apalis nigriceps	Cisticolidae	Cisticolas and allies	Passeriformes	6	9	LC	Not a Migrant	835771
Black-capped Babbler	Pellorneum nigrocapitatum	Pellorneidae	Ground babblers	Passeriformes	6	4	LC	Not a Migrant	1.30078e+06
Black-capped Becard	Pachyramphus marginatus	Tityridae	Tityras and allies	Passeriformes	8	5	LC	Not a Migrant	6.34495e+06
Black-capped Chickadee	Poecile atricapillus	Paridae	Tits and chickadees	Passeriformes	2	2	LC	Not a Migrant	9.07851e+06
Black-capped Flycatcher	Empidonax atriceps	Tyrannidae	Tyrant-flycatchers	Passeriformes	1	1	LC	Altitudinal Migrant	3661.22
Black-capped Foliage-gleaner	Philydor atricapillus	Furnariidae	Ovenbirds	Passeriformes	3	3	LC	Not a Migrant	1.12978e+06
Black-capped Gnatcatcher	Polioptila nigriceps	Polioptilidae	Gnatcatchers	Passeriformes	2	2	LC	Not a Migrant	222914
Black-capped Hemispingus	Kleinothraupis atropileus	Thraupidae	Tanagers	Passeriformes	3	1	LC	Not a Migrant	129534
Black-capped Illadopsis	Illadopsis cleaveri	Pellorneidae	Ground babblers	Passeriformes	5	8	LC	Not a Migrant	977281
Black-capped Kingfisher	Halcyon pileata	Alcedinidae	Kingfishers	Coraciiformes	18	17	LC	Full Migrant	7.07644e+06
Black-capped Lory	Lorius lory	Psittacidae	Parrots	Psittaciformes	4	2	LC	Not a Migrant	663810
Black-capped Parakeet	Pyrrhura rupicola	Psittacidae	Parrots	Psittaciformes	5	2	NT	Not a Migrant	545590
Black-capped Petrel	Pterodroma hasitata	Procellariidae	Petrels, shearwaters	Procellariiformes	5	5	EN	Full Migrant	7.45168e+06
Black-capped Piprites	Piprites pileata	Tyrannidae	Tyrant-flycatchers	Passeriformes	2	2	VU	Altitudinal Migrant	193577
Black-capped Pygmy-tyrant	Myiornis atricapillus	Tyrannidae	Tyrant-flycatchers	Passeriformes	1	1	LC	Not a Migrant	184279
Black-capped Robin	Heteromyias armiti	Petroicidae	Australasian robins	Passeriformes	4	2	LC	Not a Migrant	111334
Black-capped Screech-owl	Megascops atricapilla	Strigidae	Typical owls	Strigiformes	3	3	LC	Not a Migrant	990013
Black-capped Siskin	Spinus atriceps	Fringillidae	Finches	Passeriformes	1	1	LC	Not a Migrant	50051.1
Black-capped Social-weaver	Pseudonigrita cabanisi	Ploceidae	Weavers	Passeriformes	7	3	LC	Not a Migrant	266415
Black-capped Sparrow	Arremon abeillei	Passerellidae	New World sparrows	Passeriformes	3	1	LC	Not a Migrant	52316.8
Black-capped Speirops	Zosterops lugubris	Zosteropidae	White-eyes and yuhinas	Passeriformes	1	1	LC	Not a Migrant	858.528
Black-capped Swallow	Atticora pileata	Hirundinidae	Swallows and martins	Passeriformes	1	1	LC	Not a Migrant	75275
Black-capped Tanager	Tangara heinei	Thraupidae	Tanagers	Passeriformes	1	1	LC	Not a Migrant	133743
Black-capped Tinamou	Crypturellus atrocapillus	Tinamidae	Tinamous	Struthioniformes	4	1	NT	Not a Migrant	120602
Black-capped Tyrannulet	Phyllomyias nigrocapillus	Tyrannidae	Tyrant-flycatchers	Passeriformes	3	1	LC	Not a Migrant	254836
Black-capped Vireo	Vireo atricapilla	Vireonidae	Vireos	Passeriformes	2	2	NT	Full Migrant	1.51377e+06
Black-capped Warbling-finch	Microspingus melanoleucus	Thraupidae	Tanagers	Passeriformes	5	3	LC	Not a Migrant	1.48263e+06
Black-capped White-eye	Zosterops atricapilla	Zosteropidae	White-eyes and yuhinas	Passeriformes	1	1	LC	Not a Migrant	116342
Black-capped Woodland-warbler	Phylloscopus herberti	Phylloscopidae	Leaf-warblers	Passeriformes	4	2	LC	Not a Migrant	50664.2
Black-casqued Hornbill	Ceratogymna atrata	Bucerotidae	Hornbills	Bucerotiformes	6	10	LC	Not a Migrant	2.28254e+06
Black-cheeked Ant-tanager	Habia atrimaxillaris	Cardinalidae	Cardinals	Passeriformes	1	1	EN	Not a Migrant	2151.13
Black-cheeked Gnateater	Conopophaga melanops	Conopophagidae	Gnateaters	Passeriformes	1	1	LC	Not a Migrant	242500
Black-cheeked Lovebird	Agapornis nigrigenis	Psittacidae	Parrots	Psittaciformes	1	2	VU	Not a Migrant	17094.2
Black-cheeked Warbler	Basileuterus melanogenys	Parulidae	New World warblers	Passeriformes	1	1	LC	Not a Migrant	4831.72
Black-cheeked Waxbill	Estrilda charmosyna	Estrildidae	Waxbills	Passeriformes	7	4	LC	Not a Migrant	748637
Black-cheeked Woodpecker	Melanerpes pucherani	Picidae	Woodpeckers	Piciformes	4	2	LC	Not a Migrant	486438
Black-chested Buzzard-eagle	Geranoaetus melanoleucus	Accipitridae	Hawks, eagles	Accipitriformes	5	3	LC	Not a Migrant	6.80795e+06
Black-chested Fruiteater	Pipreola lubomirskii	Cotingidae	Cotingas	Passeriformes	3	1	LC	Not a Migrant	28329.2
Black-chested Jay	Cyanocorax affinis	Corvidae	Crows and jays	Passeriformes	1	1	LC	Not a Migrant	473164
Black-chested Mountain-tanager	Cnemathraupis eximia	Thraupidae	Tanagers	Passeriformes	3	1	LC	Not a Migrant	60098.8
Black-chested Prinia	Prinia flavicans	Cisticolidae	Cisticolas and allies	Passeriformes	10	8	LC	Not a Migrant	2.71729e+06
Black-chested Snake-eagle	Circaetus pectoralis	Accipitridae	Hawks, eagles	Accipitriformes	19	19	LC	Nomadic	9.64731e+06
Black-chested Sparrow	Peucaea humeralis	Passerellidae	New World sparrows	Passeriformes	1	1	LC	Not a Migrant	83912.6
Black-chested Tyrant	Taeniotriccus andrei	Tyrannidae	Tyrant-flycatchers	Passeriformes	2	2	LC	Not a Migrant	857576
Black-chinned Antbird	Hypocnemoides melanopogon	Thamnophilidae	Typical antbirds	Passeriformes	7	5	LC	Not a Migrant	3.49441e+06
Black-chinned Babbler	Cyanoderma pyrrhops	Timaliidae	Scimitar-babblers and allies	Passeriformes	5	4	LC	Not a Migrant	173971
Black-chinned Fruit-dove	Ramphiculus leclancheri	Columbidae	Pigeons, doves	Columbiformes	3	2	LC	Not a Migrant	288494
Black-chinned Honeyeater	Melithreptus gularis	Meliphagidae	Honeyeaters	Passeriformes	1	1	LC	Nomadic	1.26078e+06
Black-chinned Hummingbird	Archilochus alexandri	Trochilidae	Hummingbirds	Caprimulgiformes	3	2	LC	Full Migrant	3.81156e+06
Black-chinned Monarch	Symposiachrus boanensis	Monarchidae	Monarch-flycatchers	Passeriformes	1	1	CR	Not a Migrant	13.8725
Black-chinned Mountain-tanager	Anisognathus notabilis	Thraupidae	Tanagers	Passeriformes	1	1	LC	Not a Migrant	18610.6
Black-chinned Robin	Poecilodryas brachyura	Petroicidae	Australasian robins	Passeriformes	4	2	LC	Not a Migrant	113208
Black-chinned Siskin	Spinus barbatus	Fringillidae	Finches	Passeriformes	2	2	LC	Full Migrant	1.23464e+06
Black-chinned Sparrow	Spizella atrogularis	Passerellidae	New World sparrows	Passeriformes	2	2	LC	Not a Migrant	1.39766e+06
Black-chinned Weaver	Ploceus nigrimentus	Ploceidae	Weavers	Passeriformes	2	3	LC	Not a Migrant	84397.4
Black-chinned Whistler	Pachycephala mentalis	Pachycephalidae	Whistlers	Passeriformes	1	1	LC	Not a Migrant	24457
Black-chinned Yuhina	Yuhina nigrimenta	Zosteropidae	White-eyes and yuhinas	Passeriformes	9	9	LC	Not a Migrant	2.06541e+06
Black-collared Apalis	Oreolais pulcher	Cisticolidae	Cisticolas and allies	Passeriformes	3	3	LC	Not a Migrant	100450
Black-collared Barbet	Lybius torquatus	Lybiidae	African barbets	Piciformes	14	13	LC	Not a Migrant	4.6639e+06
Black-collared Bulbul	Neolestes torquatus	Pycnonotidae	Bulbuls	Passeriformes	5	6	LC	Not a Migrant	813955
Black-collared Hawk	Busarellus nigricollis	Accipitridae	Hawks, eagles	Accipitriformes	8	6	LC	Not a Migrant	1.28256e+07
Black-collared Jay	Cyanolyca armillata	Corvidae	Crows and jays	Passeriformes	1	1	LC	Not a Migrant	53724
Black-collared Lovebird	Agapornis swindernianus	Psittacidae	Parrots	Psittaciformes	8	11	LC	Not a Migrant	1.49487e+06
Black-collared Starling	Gracupica nigricollis	Sturnidae	Starlings	Passeriformes	10	9	LC	Not a Migrant	2.90066e+06
Black-collared Swallow	Pygochelidon melanoleuca	Hirundinidae	Swallows and martins	Passeriformes	8	6	LC	Not a Migrant	2.13069e+06
Black-cowled Oriole	Icterus prosthemelas	Icteridae	New World blackbirds	Passeriformes	2	2	LC	Not a Migrant	440232
Black-cowled Saltator	Saltator nigriceps	Thraupidae	Tanagers	Passeriformes	3	1	LC	Not a Migrant	26525.4
Black-crested Antshrike	Sakesphorus canadensis	Thamnophilidae	Typical antbirds	Passeriformes	7	5	LC	Not a Migrant	1.62673e+06
Black-crested Coquette	Lophornis helenae	Trochilidae	Hummingbirds	Caprimulgiformes	2	2	LC	Not a Migrant	254042
Black-crested Finch	Lophospingus pusillus	Thraupidae	Tanagers	Passeriformes	4	2	LC	Full Migrant	559475
Black-crested Titmouse	Baeolophus atricristatus	Paridae	Tits and chickadees	Passeriformes	2	2	LC	Not a Migrant	741787
Black-crested Tit-tyrant	Anairetes nigrocristatus	Tyrannidae	Tyrant-flycatchers	Passeriformes	3	1	LC	Not a Migrant	48678.1
Black-crested Warbler	Myiothlypis nigrocristata	Parulidae	New World warblers	Passeriformes	3	1	LC	Not a Migrant	193235
Black-crowned Antshrike	Thamnophilus atrinucha	Thamnophilidae	Typical antbirds	Passeriformes	4	2	LC	Not a Migrant	583507
Black-crowned Babbler	Sterrhoptilus nigrocapitatus	Zosteropidae	White-eyes and yuhinas	Passeriformes	2	1	LC	Not a Migrant	30644.4
Black-crowned Barwing	Actinodura sodangorum	Leiotrichidae	Laughingthrushes and allies	Passeriformes	2	2	NT	Not a Migrant	10456.8
Black-crowned Capuchin Babbler	Phyllanthus rubiginosus	Leiotrichidae	Laughingthrushes and allies	Passeriformes	3	3	NT	Not a Migrant	216585
Black-crowned Fulvetta	Schoeniparus klossi	Pellorneidae	Ground babblers	Passeriformes	1	1	LC	Not a Migrant	9423.4
Black-crowned Monjita	Xolmis coronatus	Tyrannidae	Tyrant-flycatchers	Passeriformes	5	3	LC	Full Migrant	2.27988e+06
Black-crowned Night-heron	Nycticorax nycticorax	Ardeidae	Herons	Pelecaniformes	89	79	LC	Full Migrant	5.27534e+07
Black-crowned Palm-tanager	Phaenicophilus palmarum	Phaenicophilidae	Hispaniolan tanagers	Passeriformes	3	2	LC	Not a Migrant	66937.1
Black-crowned Pitta	Erythropitta ussheri	Pittidae	Pittas	Passeriformes	1	1	NT	Not a Migrant	41122.3
Black-crowned Pittasoma	Pittasoma michleri	Conopophagidae	Gnateaters	Passeriformes	1	1	LC	Not a Migrant	49173.7
Black-crowned Sparrow-lark	Eremopterix nigriceps	Alaudidae	Larks	Passeriformes	14	12	LC	Nomadic	7.83819e+06
Black-crowned Tchagra	Tchagra senegalus	Malaconotidae	Bush-shrikes	Passeriformes	25	25	LC	Not a Migrant	1.49537e+07
Black-crowned Tityra	Tityra inquisitor	Tityridae	Tityras and allies	Passeriformes	8	6	LC	Not a Migrant	1.11908e+07
Black-crowned Waxbill	Estrilda nonnula	Estrildidae	Waxbills	Passeriformes	7	9	LC	Not a Migrant	1.21644e+06
Black-crowned White-eye	Zosterops atrifrons	Zosteropidae	White-eyes and yuhinas	Passeriformes	1	1	LC	Not a Migrant	51931.7
Black-crowned Woodpecker	Colaptes atriceps	Picidae	Woodpeckers	Piciformes	4	1	LC	Not a Migrant	101218
Black-eared Barbet	Psilopogon duvaucelii	Megalaimidae	Asian barbets	Piciformes	2	2	LC	Not a Migrant	1.12671e+06
Black-eared Catbird	Ailuroedus melanotis	Ptilonorhynchidae	Bowerbirds	Passeriformes	4	3	LC	Not a Migrant	167335
Black-eared Cuckoo	Chalcites osculans	Cuculidae	Cuckoos	Cuculiformes	5	4	LC	Full Migrant	7.14773e+06
Black-eared Fairy	Heliothryx auritus	Trochilidae	Hummingbirds	Caprimulgiformes	8	5	LC	Not a Migrant	6.89345e+06
Black-eared Ground-thrush	Geokichla camaronensis	Turdidae	Thrushes	Passeriformes	5	6	LC	Not a Migrant	164369
Black-eared Hemispingus	Sphenopsis melanotis	Thraupidae	Tanagers	Passeriformes	4	1	LC	Not a Migrant	183679
Black-eared Miner	Manorina melanotis	Meliphagidae	Honeyeaters	Passeriformes	1	1	EN	Not a Migrant	1748.04
Black-eared Seedeater	Crithagra mennelli	Fringillidae	Finches	Passeriformes	6	9	LC	Not a Migrant	1.49514e+06
Black-eared Shrike-babbler	Pteruthius melanotis	Vireonidae	Vireos	Passeriformes	9	9	LC	Not a Migrant	841042
Black-eared Sparrow-lark	Eremopterix australis	Alaudidae	Larks	Passeriformes	5	3	LC	Nomadic	642789
Black-eared Wheatear	Oenanthe hispanica	Muscicapidae	Old World flycatchers and chats	Passeriformes	38	28	LC	Full Migrant	1.85162e+07
Black-eared Wood-quail	Odontophorus melanotis	Odontophoridae	New World quails	Galliformes	1	1	LC	Not a Migrant	128032
Black-faced Antbird	Myrmoborus myotherinus	Thamnophilidae	Typical antbirds	Passeriformes	5	2	LC	Not a Migrant	4.77835e+06
Black-faced Antthrush	Formicarius analis	Formicariidae	Ground-antbirds	Passeriformes	8	5	LC	Not a Migrant	5.71548e+06
Black-faced Apalis	Apalis personata	Cisticolidae	Cisticolas and allies	Passeriformes	5	4	LC	Not a Migrant	154837
Black-faced Babbler	Turdoides melanops	Leiotrichidae	Laughingthrushes and allies	Passeriformes	2	3	LC	Not a Migrant	224027
Black-faced Brush-finch	Atlapetes melanolaemus	Passerellidae	New World sparrows	Passeriformes	4	1	LC	Not a Migrant	61848.9
Black-faced Bunting	Emberiza spodocephala	Emberizidae	Old World buntings	Passeriformes	14	13	LC	Full Migrant	6.9975e+06
Black-faced Canary	Crithagra capistrata	Fringillidae	Finches	Passeriformes	6	8	LC	Not a Migrant	657049
Black-faced Cormorant	Phalacrocorax fuscescens	Phalacrocoracidae	Cormorants	Suliformes	1	1	LC	Not a Migrant	203015
Black-faced Cotinga	Conioptilon mcilhennyi	Cotingidae	Cotingas	Passeriformes	4	2	LC	Not a Migrant	146165
Black-faced Coucal	Centropus melanops	Cuculidae	Cuckoos	Cuculiformes	2	1	LC	Not a Migrant	106106
Black-faced Cuckooshrike	Coracina novaehollandiae	Campephagidae	Cuckooshrikes	Passeriformes	5	5	LC	Full Migrant	8.23965e+06
Black-faced Dacnis	Dacnis lineata	Thraupidae	Tanagers	Passeriformes	8	5	LC	Not a Migrant	6.05119e+06
Black-faced Friarbird	Philemon moluccensis	Meliphagidae	Honeyeaters	Passeriformes	1	1	LC	Not a Migrant	8456.57
Black-faced Go-away-bird	Corythaixoides leopoldi	Musophagidae	Turacos	Musophagiformes	5	6	LC	Not a Migrant	667262
Black-faced Grassquit	Melanospiza bicolor	Thraupidae	Tanagers	Passeriformes	6	5	LC	Not a Migrant	269427
Black-faced Grosbeak	Caryothraustes poliogaster	Cardinalidae	Cardinals	Passeriformes	2	2	LC	Not a Migrant	317014
Black-faced Hawk	Leucopternis melanops	Accipitridae	Hawks, eagles	Accipitriformes	7	5	LC	Not a Migrant	2.57086e+06
Black-faced Ibis	Theristicus melanopis	Threskiornithidae	Ibises, spoonbills	Pelecaniformes	3	1	LC	Full Migrant	2.02006e+06
Black-faced Kingfisher	Lacedo melanops	Alcedinidae	Kingfishers	Coraciiformes	1	1	LC	Not a Migrant	640017
Black-faced Laughingthrush	Trochalopteron affine	Leiotrichidae	Laughingthrushes and allies	Passeriformes	7	7	LC	Altitudinal Migrant	740184
Black-faced Monarch	Monarcha melanopsis	Monarchidae	Monarch-flycatchers	Passeriformes	4	3	LC	Full Migrant	571218
Black-faced Munia	Lonchura molucca	Estrildidae	Waxbills	Passeriformes	2	2	LC	Not a Migrant	313163
Black-faced Pitta	Pitta anerythra	Pittidae	Pittas	Passeriformes	3	2	VU	Not a Migrant	14211.2
Black-faced Rufous-warbler	Bathmocercus rufus	Cisticolidae	Cisticolas and allies	Passeriformes	6	8	LC	Not a Migrant	638061
Black-faced Sandgrouse	Pterocles decoratus	Pteroclidae	Sandgrouse	Pterocliformes	7	3	LC	Not a Migrant	1.36357e+06
Black-faced Sheathbill	Chionis minor	Chionidae	Sheathbills	Charadriiformes	6	3	LC	Not a Migrant	8219.09
Black-faced Solitaire	Myadestes melanops	Turdidae	Thrushes	Passeriformes	1	1	LC	Altitudinal Migrant	31920
Black-faced Spoonbill	Platalea minor	Threskiornithidae	Ibises, spoonbills	Pelecaniformes	7	6	EN	Full Migrant	210695
Black-faced Tanager	Schistochlamys melanopis	Thraupidae	Tanagers	Passeriformes	8	6	LC	Full Migrant	6.47215e+06
Black-faced Warbler	Abroscopus schisticeps	Scotocercidae	Bush-warblers	Passeriformes	6	6	LC	Not a Migrant	909217
Black-faced Waxbill	Estrilda erythronotos	Estrildidae	Waxbills	Passeriformes	16	11	LC	Not a Migrant	2.06114e+06
Black-faced Woodswallow	Artamus cinereus	Artamidae	Woodswallows and butcherbirds	Passeriformes	5	4	LC	Full Migrant	7.42357e+06
Black-footed Albatross	Phoebastria nigripes	Diomedeidae	Albatrosses	Procellariiformes	2	2	NT	Full Migrant	8.46266e+07
Black-fronted Brush-finch	Atlapetes nigrifrons	Passerellidae	New World sparrows	Passeriformes	1	1	NT	Not a Migrant	5280.29
Black-fronted Bulbul	Pycnonotus nigricans	Pycnonotidae	Bulbuls	Passeriformes	9	7	LC	Nomadic	2.19398e+06
Black-fronted Bush-shrike	Chlorophoneus nigrifrons	Malaconotidae	Bush-shrikes	Passeriformes	10	8	LC	Not a Migrant	540075
Black-fronted Dotterel	Elseyornis melanops	Charadriidae	Plovers	Charadriiformes	2	1	LC	Not a Migrant	7.35448e+06
Black-fronted Fig-parrot	Cyclopsitta nigrifrons	Psittacidae	Parrots	Psittaciformes	4	2	LC	Not a Migrant	102211
Black-fronted Flowerpecker	Dicaeum igniferum	Dicaeidae	Flowerpeckers	Passeriformes	1	1	LC	Not a Migrant	29611.2
Black-fronted Francolin	Pternistis atrifrons	Phasianidae	Pheasants, partridges, turkeys, grouse	Galliformes	4	1	EN	Not a Migrant	2464.33
Black-fronted Ground-tyrant	Muscisaxicola frontalis	Tyrannidae	Tyrant-flycatchers	Passeriformes	4	1	LC	Full Migrant	807478
Black-fronted Nunbird	Monasa nigrifrons	Bucconidae	Puffbirds	Piciformes	5	2	LC	Not a Migrant	7.02192e+06
Black-fronted Piping-guan	Pipile jacutinga	Cracidae	Guans, chachalacas, curassows	Galliformes	3	3	EN	Not a Migrant	1.06331e+06
Black-fronted Tern	Chlidonias albostriatus	Laridae	Gulls, terns, skimmers	Charadriiformes	2	1	EN	Full Migrant	147188
Black-fronted Tyrannulet	Phylloscartes nigrifrons	Tyrannidae	Tyrant-flycatchers	Passeriformes	3	3	LC	Not a Migrant	172913
Black-fronted White-eye	Zosterops chrysolaemus	Zosteropidae	White-eyes and yuhinas	Passeriformes	4	2	LC	Not a Migrant	143899
Black-fronted Wood-quail	Odontophorus atrifrons	Odontophoridae	New World quails	Galliformes	1	1	VU	Not a Migrant	2405.2
Black-girdled Barbet	Capito dayi	Capitonidae	New World barbets	Piciformes	5	2	VU	Not a Migrant	1.18297e+06
Black-goggled Tanager	Trichothraupis melanops	Thraupidae	Tanagers	Passeriformes	5	3	LC	Not a Migrant	2.47309e+06
Black-headed Antbird	Percnostola rufifrons	Thamnophilidae	Typical antbirds	Passeriformes	7	5	LC	Not a Migrant	1.13943e+06
Black-headed Antthrush	Formicarius nigricapillus	Formicariidae	Ground-antbirds	Passeriformes	1	1	LC	Not a Migrant	108463
Black-headed Apalis	Apalis melanocephala	Cisticolidae	Cisticolas and allies	Passeriformes	7	5	LC	Altitudinal Migrant	375839
Black-headed Bee-eater	Merops breweri	Meropidae	Bee-eaters	Coraciiformes	3	6	LC	Not a Migrant	1.63258e+06
Black-headed Berryeater	Carpornis melanocephala	Cotingidae	Cotingas	Passeriformes	1	1	VU	Not a Migrant	82879.5
Black-headed Brush-finch	Arremon atricapillus	Passerellidae	New World sparrows	Passeriformes	1	1	LC	Not a Migrant	73192.5
Black-headed Bulbul	Brachypodius atriceps	Pycnonotidae	Bulbuls	Passeriformes	12	11	LC	Nomadic	2.96888e+06
Black-headed Bunting	Emberiza melanocephala	Emberizidae	Old World buntings	Passeriformes	26	23	LC	Full Migrant	2.71818e+06
Black-headed Canary	Serinus alario	Fringillidae	Finches	Passeriformes	6	3	LC	Not a Migrant	508153
Black-headed Cuckooshrike	Lalage melanoptera	Campephagidae	Cuckooshrikes	Passeriformes	6	5	LC	Full Migrant	2.48014e+06
Black-headed Duck	Heteronetta atricapilla	Anatidae	Ducks, geese, swans	Anseriformes	6	4	LC	Full Migrant	1.95463e+06
Black-headed Gonolek	Laniarius erythrogaster	Malaconotidae	Bush-shrikes	Passeriformes	10	9	LC	Not a Migrant	1.98884e+06
Black-headed Greenfinch	Chloris ambigua	Fringillidae	Finches	Passeriformes	6	6	LC	Full Migrant	858337
Black-headed Grosbeak	Pheucticus melanocephalus	Cardinalidae	Cardinals	Passeriformes	3	2	LC	Full Migrant	5.9717e+06
Black-headed Gull	Larus ridibundus	Laridae	Gulls, terns, skimmers	Charadriiformes	83	73	LC	Full Migrant	4.44684e+07
Black-headed Hemispingus	Pseudospingus verticalis	Thraupidae	Tanagers	Passeriformes	3	1	LC	Not a Migrant	67457.7
Black-headed Heron	Ardea melanocephala	Ardeidae	Herons	Pelecaniformes	21	26	LC	Full Migrant	1.90672e+07
Black-headed Honeyeater	Melithreptus affinis	Meliphagidae	Honeyeaters	Passeriformes	1	1	LC	Not a Migrant	68030
Black-headed Ibis	Threskiornis melanocephalus	Threskiornithidae	Ibises, spoonbills	Pelecaniformes	17	15	NT	Full Migrant	2.84053e+06
Black-headed Jay	Garrulus lanceolatus	Corvidae	Crows and jays	Passeriformes	7	5	LC	Not a Migrant	322480
Black-headed Kingfisher	Actenoides capucinus	Alcedinidae	Kingfishers	Coraciiformes	1	1	NT	Not a Migrant	64905.9
Black-headed Lapwing	Vanellus tectus	Charadriidae	Plovers	Charadriiformes	10	11	LC	Not a Migrant	5.26592e+06
Black-headed Myzomela	Myzomela melanocephala	Meliphagidae	Honeyeaters	Passeriformes	1	1	LC	Not a Migrant	5908.77
Black-headed Nightingale-thrush	Catharus mexicanus	Turdidae	Thrushes	Passeriformes	1	1	LC	Altitudinal Migrant	143279
Black-headed Paradise-kingfisher	Tanysiptera nigriceps	Alcedinidae	Kingfishers	Coraciiformes	3	1	LC	Not a Migrant	36370.6
Black-headed Parrot	Pionites melanocephalus	Psittacidae	Parrots	Psittaciformes	7	5	LC	Nomadic	2.92016e+06
Black-headed Parrotbill	Psittiparus margaritae	Sylviidae	Old World warblers and parrotbills	Passeriformes	2	2	VU	Not a Migrant	6360.27
Black-headed Rufous-warbler	Bathmocercus cerviniventris	Cisticolidae	Cisticolas and allies	Passeriformes	2	3	DD	Not a Migrant	271074
Black-headed Saltator	Saltator atriceps	Thraupidae	Tanagers	Passeriformes	2	2	LC	Not a Migrant	710916
Black-headed Shrike-babbler	Pteruthius rufiventer	Vireonidae	Vireos	Passeriformes	6	6	LC	Not a Migrant	251147
Black-headed Sibia	Heterophasia desgodinsi	Leiotrichidae	Laughingthrushes and allies	Passeriformes	4	4	LC	Not a Migrant	759032
Black-headed Siskin	Spinus notatus	Fringillidae	Finches	Passeriformes	2	2	LC	Not a Migrant	488138
Black-headed Tailorbird	Orthotomus nigriceps	Cisticolidae	Cisticolas and allies	Passeriformes	2	1	LC	Not a Migrant	24461.7
Black-headed Tanager	Tangara argentea	Thraupidae	Tanagers	Passeriformes	1	1	LC	Not a Migrant	93683.2
Black-headed Tody-flycatcher	Todirostrum nigriceps	Tyrannidae	Tyrant-flycatchers	Passeriformes	1	1	LC	Not a Migrant	401251
Black-headed Trogon	Trogon melanocephalus	Trogonidae	Trogons	Trogoniformes	2	2	LC	Not a Migrant	443923
Black-headed Waxbill	Estrilda atricapilla	Estrildidae	Waxbills	Passeriformes	4	7	LC	Not a Migrant	665104
Black-headed Weaver	Ploceus melanocephalus	Ploceidae	Weavers	Passeriformes	18	17	LC	Not a Migrant	1.18928e+06
Black-headed Whistler	Pachycephala monacha	Pachycephalidae	Whistlers	Passeriformes	4	2	LC	Not a Migrant	33190.9
Black-headed Woodpecker	Picus erythropygius	Picidae	Woodpeckers	Piciformes	5	5	LC	Not a Migrant	465293
Black-hooded Antshrike	Thamnophilus bridgesi	Thamnophilidae	Typical antbirds	Passeriformes	1	1	LC	Not a Migrant	28247.6
Black-hooded Antwren	Formicivora erythronotos	Thamnophilidae	Typical antbirds	Passeriformes	1	1	EN	Not a Migrant	131.329
Black-hooded Coucal	Centropus steerii	Cuculidae	Cuckoos	Cuculiformes	2	1	CR	Not a Migrant	699.116
Black-hooded Laughingthrush	Garrulax milleti	Leiotrichidae	Laughingthrushes and allies	Passeriformes	2	2	LC	Not a Migrant	24188
Black-hooded Oriole	Oriolus xanthornus	Oriolidae	Old World orioles	Passeriformes	13	12	LC	Not a Migrant	4.35554e+06
Black-hooded Sierra-finch	Phrygilus atriceps	Thraupidae	Tanagers	Passeriformes	4	1	LC	Not a Migrant	526947
Black-hooded Sunbeam	Aglaeactis pamela	Trochilidae	Hummingbirds	Caprimulgiformes	4	1	LC	Altitudinal Migrant	16558.4
Black-hooded Tanager	Tangara whitelyi	Thraupidae	Tanagers	Passeriformes	3	3	LC	Not a Migrant	195146
Black-hooded Thrush	Turdus olivater	Turdidae	Thrushes	Passeriformes	3	3	LC	Not a Migrant	227975
Blackish Antbird	Cercomacroides nigrescens	Thamnophilidae	Typical antbirds	Passeriformes	7	4	LC	Not a Migrant	2.80769e+06
Blackish Chat-tyrant	Ochthoeca nigrita	Tyrannidae	Tyrant-flycatchers	Passeriformes	1	1	LC	Not a Migrant	8206.93
Blackish Cicadabird	Edolisoma coerulescens	Campephagidae	Cuckooshrikes	Passeriformes	2	1	LC	Not a Migrant	88474.6
Blackish Cinclodes	Cinclodes antarcticus	Furnariidae	Ovenbirds	Passeriformes	1	1	NT	Not a Migrant	12926.6
Blackish Nightjar	Nyctipolus nigrescens	Caprimulgidae	Nightjars	Caprimulgiformes	8	5	LC	Not a Migrant	4.12378e+06
Blackish Oystercatcher	Haematopus ater	Haematopodidae	Oystercatchers	Charadriiformes	5	2	LC	Not a Migrant	667536
Blackish Pewee	Contopus nigrescens	Tyrannidae	Tyrant-flycatchers	Passeriformes	5	3	LC	Not a Migrant	254171
Blackish Rail	Pardirallus nigricans	Rallidae	Rails, gallinules, coots	Gruiformes	5	3	LC	Not a Migrant	3.25481e+06
Blackish Tapaculo	Scytalopus latrans	Rhinocryptidae	Tapaculos	Passeriformes	3	1	LC	Not a Migrant	216428
Blackish-breasted Babbler	Stachyris humei	Timaliidae	Scimitar-babblers and allies	Passeriformes	4	4	NT	Not a Migrant	92705.6
Blackish-grey Antshrike	Thamnophilus nigrocinereus	Thamnophilidae	Typical antbirds	Passeriformes	3	3	NT	Not a Migrant	1.46771e+06
Blackish-headed Spinetail	Synallaxis tithys	Furnariidae	Ovenbirds	Passeriformes	3	1	VU	Not a Migrant	8430.3
Black-legged Dacnis	Dacnis nigripes	Thraupidae	Tanagers	Passeriformes	1	1	NT	Not a Migrant	51646.7
Black-legged Kittiwake	Rissa tridactyla	Laridae	Gulls, terns, skimmers	Charadriiformes	24	19	VU	Full Migrant	4.46808e+07
Black-legged Parrot	Pionites xanthomerius	Psittacidae	Parrots	Psittaciformes	5	2	LC	Not a Migrant	1.13298e+06
Black-legged Seriema	Chunga burmeisteri	Cariamidae	Seriemas	Cariamiformes	4	2	LC	Not a Migrant	736439
Black-lored Babbler	Turdoides sharpei	Leiotrichidae	Laughingthrushes and allies	Passeriformes	5	4	LC	Not a Migrant	532508
Black-lored Cisticola	Cisticola nigriloris	Cisticolidae	Cisticolas and allies	Passeriformes	2	3	LC	Not a Migrant	71914.4
Black-lored Parrot	Tanygnathus gramineus	Psittacidae	Parrots	Psittaciformes	1	1	VU	Not a Migrant	1781.7
Black-lored Tit	Machlolophus xanthogenys	Paridae	Tits and chickadees	Passeriformes	5	4	LC	Altitudinal Migrant	1.11856e+06
Black-lored Waxbill	Estrilda nigriloris	Estrildidae	Waxbills	Passeriformes	1	1	DD	Not a Migrant	28361.8
Black-lored Yellowthroat	Geothlypis auricularis	Parulidae	New World warblers	Passeriformes	3	1	LC	Not a Migrant	196093
Black-mantled Goshawk	Accipiter melanochlamys	Accipitridae	Hawks, eagles	Accipitriformes	4	2	LC	Not a Migrant	115450
Black-masked Finch	Coryphaspiza melanotis	Thraupidae	Tanagers	Passeriformes	5	3	VU	Not a Migrant	2.18467e+06
Black-naped Fruit-dove	Ptilinopus melanospilus	Columbidae	Pigeons, doves	Columbiformes	3	2	LC	Nomadic	498199
Black-naped Monarch	Hypothymis azurea	Monarchidae	Monarch-flycatchers	Passeriformes	17	16	LC	Full Migrant	7.04119e+06
Black-naped Oriole	Oriolus chinensis	Oriolidae	Old World orioles	Passeriformes	18	17	LC	Full Migrant	8.16931e+06
Black-naped Pheasant-pigeon	Otidiphaps insularis	Columbidae	Pigeons, doves	Columbiformes	3	1	EN	Not a Migrant	1328.66
Black-naped Tern	Sterna sumatrana	Laridae	Gulls, terns, skimmers	Charadriiformes	31	28	LC	Full Migrant	4.11792e+07
Black-naped Woodpecker	Picus guerini	Picidae	Woodpeckers	Piciformes	14	13	LC	Not a Migrant	6.16275e+06
Black-necked Ara<U+0324>ari	Pteroglossus aracari	Ramphastidae	Toucans	Piciformes	5	5	LC	Not a Migrant	3.31998e+06
Black-necked Crane	Grus nigricollis	Gruidae	Cranes	Gruiformes	4	4	VU	Altitudinal Migrant	886790
Black-necked Eremomela	Eremomela atricollis	Cisticolidae	Cisticolas and allies	Passeriformes	4	4	LC	Not a Migrant	1.06308e+06
Black-necked Grebe	Podiceps nigricollis	Podicipedidae	Grebes	Podicipediformes	74	56	LC	Full Migrant	2.35485e+07
Black-necked Red Cotinga	Phoenicircus nigricollis	Cotingidae	Cotingas	Passeriformes	4	2	LC	Not a Migrant	2.63633e+06
Black-necked Stork	Ephippiorhynchus asiaticus	Ciconiidae	Storks	Ciconiiformes	15	13	NT	Not a Migrant	5.88919e+06
Black-necked Swan	Cygnus melancoryphus	Anatidae	Ducks, geese, swans	Anseriformes	4	4	LC	Full Migrant	3.61949e+06
Black-necked Wattle-eye	Dyaphorophyia chalybea	Platysteiridae	Batises and wattle-eyes	Passeriformes	4	6	LC	Not a Migrant	574191
Black-necked Weaver	Ploceus nigricollis	Ploceidae	Weavers	Passeriformes	12	13	LC	Not a Migrant	2.47461e+06
Black-necked Woodpecker	Colaptes atricollis	Picidae	Woodpeckers	Piciformes	3	1	LC	Not a Migrant	200854
Black-necklaced Honeyeater	Lichmera notabilis	Meliphagidae	Honeyeaters	Passeriformes	1	1	LC	Not a Migrant	2638.29
Black-necklaced Scimitar-babbler	Erythrogenys erythrocnemis	Timaliidae	Scimitar-babblers and allies	Passeriformes	1	1	LC	Not a Migrant	25723.2
Black-nest Swiftlet	Aerodramus maximus	Apodidae	Swifts	Caprimulgiformes	7	5	LC	Not a Migrant	1.05724e+06
Blackpoll Warbler	Setophaga striata	Parulidae	New World warblers	Passeriformes	8	5	NT	Full Migrant	1.60341e+07
Black-polled Yellowthroat	Geothlypis speciosa	Parulidae	New World warblers	Passeriformes	1	1	EN	Not a Migrant	632.525
Black-ringed White-eye	Zosterops anomalus	Zosteropidae	White-eyes and yuhinas	Passeriformes	1	1	LC	Not a Migrant	31315.1
Black-rumped Buttonquail	Turnix nanus	Turnicidae	Buttonquails	Charadriiformes	16	19	LC	Full Migrant	8.57255e+06
Black-rumped Flameback	Dinopium benghalense	Picidae	Woodpeckers	Piciformes	8	6	LC	Not a Migrant	3.0006e+06
Black-rumped Waxbill	Estrilda troglodytes	Estrildidae	Waxbills	Passeriformes	18	14	LC	Not a Migrant	2.01718e+06
Black-shouldered Cicadabird	Edolisoma incertum	Campephagidae	Cuckooshrikes	Passeriformes	4	2	LC	Not a Migrant	348235
Black-shouldered Kite	Elanus axillaris	Accipitridae	Hawks, eagles	Accipitriformes	1	1	LC	Nomadic	7.64904e+06
Black-shouldered Lapwing	Vanellus novaehollandiae	Charadriidae	Plovers	Charadriiformes	2	1	LC	Not a Migrant	3.16636e+06
Black-sided Flowerpecker	Dicaeum monticolum	Dicaeidae	Flowerpeckers	Passeriformes	1	1	LC	Not a Migrant	62934.3
Black-sided Robin	Poecilodryas hypoleuca	Petroicidae	Australasian robins	Passeriformes	4	2	LC	Not a Migrant	419659
Blacksmith Lapwing	Vanellus armatus	Charadriidae	Plovers	Charadriiformes	12	11	LC	Not a Migrant	5.66204e+06
Black-spectacled Brush-finch	Atlapetes melanopsis	Passerellidae	New World sparrows	Passeriformes	3	1	EN	Not a Migrant	3079.58
Black-spotted Barbet	Capito niger	Capitonidae	New World barbets	Piciformes	5	5	LC	Not a Migrant	1.10727e+06
Black-spotted Bare-eye	Phlegopsis nigromaculata	Thamnophilidae	Typical antbirds	Passeriformes	5	2	LC	Not a Migrant	3.8877e+06
Black-spotted Piculet	Picumnus nigropunctatus	Picidae	Woodpeckers	Piciformes	1	1	LC	Not a Migrant	24797.2
Blackstart	Oenanthe melanura	Muscicapidae	Old World flycatchers and chats	Passeriformes	8	7	LC	Not a Migrant	2.17434e+06
Black-streaked Puffbird	Malacoptila fulvogularis	Bucconidae	Puffbirds	Piciformes	4	1	LC	Not a Migrant	120053
Black-streaked Scimitar-babbler	Erythrogenys gravivox	Timaliidae	Scimitar-babblers and allies	Passeriformes	4	4	LC	Not a Migrant	2.01135e+06
Black-striped Sparrow	Arremonops conirostris	Passerellidae	New World sparrows	Passeriformes	5	3	LC	Not a Migrant	1.1328e+06
Black-striped Woodcreeper	Xiphorhynchus lachrymosus	Furnariidae	Ovenbirds	Passeriformes	1	1	LC	Not a Migrant	271654
Black-tailed Antbird	Myrmoborus melanurus	Thamnophilidae	Typical antbirds	Passeriformes	4	2	VU	Not a Migrant	32518.3
Black-tailed Cacique	Cacicus flavicrissus	Icteridae	New World blackbirds	Passeriformes	3	1	LC	Not a Migrant	293413
Black-tailed Cisticola	Cisticola melanurus	Cisticolidae	Cisticolas and allies	Passeriformes	2	2	DD	Not a Migrant	442015
Black-tailed Crake	Zapornia bicolor	Rallidae	Rails, gallinules, coots	Gruiformes	8	8	LC	Not a Migrant	1.42272e+06
Black-tailed Flycatcher	Myiobius atricaudus	Tityridae	Tityras and allies	Passeriformes	4	2	LC	Not a Migrant	4.89729e+06
Black-tailed Gnatcatcher	Polioptila melanura	Polioptilidae	Gnatcatchers	Passeriformes	2	2	LC	Not a Migrant	1.14393e+06
Black-tailed Godwit	Limosa limosa	Scolopacidae	Sandpipers, snipes, phalaropes	Charadriiformes	91	82	NT	Full Migrant	5.56406e+07
Black-tailed Gull	Larus crassirostris	Laridae	Gulls, terns, skimmers	Charadriiformes	4	4	LC	Full Migrant	2.74592e+06
Black-tailed Leaftosser	Sclerurus caudacutus	Furnariidae	Ovenbirds	Passeriformes	8	5	LC	Not a Migrant	5.5087e+06
Black-tailed Monarch	Symposiachrus verticalis	Monarchidae	Monarch-flycatchers	Passeriformes	3	1	LC	Not a Migrant	42001.4
Black-tailed Native-hen	Tribonyx ventralis	Rallidae	Rails, gallinules, coots	Gruiformes	1	1	LC	Nomadic	4.59924e+06
Black-tailed Trainbearer	Lesbia victoriae	Trochilidae	Hummingbirds	Caprimulgiformes	3	1	LC	Not a Migrant	197489
Black-tailed Treecreeper	Climacteris melanurus	Climacteridae	Australasian treecreepers	Passeriformes	1	1	LC	Not a Migrant	1.12203e+06
Black-tailed Trogon	Trogon melanurus	Trogonidae	Trogons	Trogoniformes	8	5	LC	Not a Migrant	6.75557e+06
Black-tailed Waxbill	Estrilda perreini	Estrildidae	Waxbills	Passeriformes	11	10	LC	Not a Migrant	1.03593e+06
Black-tailed Whistler	Pachycephala melanura	Pachycephalidae	Whistlers	Passeriformes	3	3	LC	Not a Migrant	524242
Black-thighed Falconet	Microhierax fringillarius	Falconidae	Falcons, caracaras	Falconiformes	6	4	LC	Not a Migrant	1.40235e+06
Black-thighed Grosbeak	Pheucticus tibialis	Cardinalidae	Cardinals	Passeriformes	1	1	LC	Not a Migrant	19605.6
Black-thighed Puffleg	Eriocnemis derbyi	Trochilidae	Hummingbirds	Caprimulgiformes	1	1	NT	Altitudinal Migrant	24535.3
Blackthroat	Calliope obscura	Muscicapidae	Old World flycatchers and chats	Passeriformes	2	2	VU	Full Migrant	106209
Black-throated Accentor	Prunella atrogularis	Prunellidae	Accentors	Passeriformes	14	11	LC	Full Migrant	2.93961e+06
Black-throated Antbird	Myrmophylax atrothorax	Thamnophilidae	Typical antbirds	Passeriformes	8	5	LC	Not a Migrant	6.80079e+06
Black-throated Antshrike	Frederickena viridis	Thamnophilidae	Typical antbirds	Passeriformes	5	5	LC	Not a Migrant	1.2669e+06
Black-throated Apalis	Apalis jacksoni	Cisticolidae	Cisticolas and allies	Passeriformes	6	9	LC	Not a Migrant	541008
Black-throated Babbler	Stachyris nigricollis	Timaliidae	Scimitar-babblers and allies	Passeriformes	2	2	NT	Not a Migrant	170687
Black-throated Barbet	Tricholaema melanocephala	Lybiidae	African barbets	Piciformes	8	6	LC	Not a Migrant	1.96902e+06
Black-throated Blue Warbler	Setophaga caerulescens	Parulidae	New World warblers	Passeriformes	4	3	LC	Full Migrant	2.97827e+06
Black-throated Bobwhite	Colinus nigrogularis	Odontophoridae	New World quails	Galliformes	2	2	LC	Not a Migrant	108757
Black-throated Brilliant	Heliodoxa schreibersii	Trochilidae	Hummingbirds	Caprimulgiformes	4	2	LC	Not a Migrant	713039
Black-throated Canary	Crithagra atrogularis	Fringillidae	Finches	Passeriformes	14	13	LC	Not a Migrant	3.00954e+06
Black-throated Coucal	Centropus leucogaster	Cuculidae	Cuckoos	Cuculiformes	6	9	LC	Not a Migrant	1.33548e+06
Black-throated Finch	Poephila cincta	Estrildidae	Waxbills	Passeriformes	1	1	LC	Not a Migrant	826709
Black-throated Flowerpiercer	Diglossa brunneiventris	Thraupidae	Tanagers	Passeriformes	4	1	LC	Not a Migrant	317863
Black-throated Green Warbler	Setophaga virens	Parulidae	New World warblers	Passeriformes	4	3	LC	Full Migrant	8.72534e+06
Black-throated Grey Warbler	Setophaga nigrescens	Parulidae	New World warblers	Passeriformes	3	2	LC	Full Migrant	3.56002e+06
Black-throated Grosbeak	Saltator fuliginosus	Thraupidae	Tanagers	Passeriformes	3	3	LC	Not a Migrant	811739
Black-throated Hermit	Phaethornis atrimentalis	Trochilidae	Hummingbirds	Caprimulgiformes	4	2	LC	Not a Migrant	829138
Black-throated Honeyeater	Caligavis subfrenata	Meliphagidae	Honeyeaters	Passeriformes	4	2	LC	Not a Migrant	132670
Black-throated Huet-huet	Pteroptochos tarnii	Rhinocryptidae	Tapaculos	Passeriformes	1	1	LC	Not a Migrant	275065
Black-throated Jay	Cyanolyca pumilo	Corvidae	Crows and jays	Passeriformes	1	1	LC	Not a Migrant	103163
Black-throated Laughingthrush	Garrulax chinensis	Leiotrichidae	Laughingthrushes and allies	Passeriformes	7	7	LC	Not a Migrant	1.44284e+06
Black-throated Magpie-jay	Cyanocorax colliei	Corvidae	Crows and jays	Passeriformes	1	1	LC	Not a Migrant	158921
Black-throated Mango	Anthracothorax nigricollis	Trochilidae	Hummingbirds	Caprimulgiformes	8	6	LC	Full Migrant	9.82175e+06
Black-throated Munia	Lonchura kelaarti	Estrildidae	Waxbills	Passeriformes	3	2	LC	Not a Migrant	139953
Black-throated Parrotbill	Suthora nipalensis	Sylviidae	Old World warblers and parrotbills	Passeriformes	9	9	LC	Not a Migrant	410838
Black-throated Prinia	Prinia atrogularis	Cisticolidae	Cisticolas and allies	Passeriformes	4	4	LC	Altitudinal Migrant	90149.1
Black-throated Robin	Plesiodryas albonotata	Petroicidae	Australasian robins	Passeriformes	4	2	LC	Not a Migrant	117307
Black-throated Saltator	Saltator atricollis	Thraupidae	Tanagers	Passeriformes	5	3	LC	Not a Migrant	3.34712e+06
Black-throated Shrike-tanager	Lanio aurantius	Thraupidae	Tanagers	Passeriformes	2	2	LC	Not a Migrant	248231
Black-throated Sparrow	Amphispiza bilineata	Passerellidae	New World sparrows	Passeriformes	2	2	LC	Full Migrant	2.45069e+06
Black-throated Spinetail	Synallaxis castanea	Furnariidae	Ovenbirds	Passeriformes	1	1	LC	Not a Migrant	2024.49
Black-throated Sunbird	Aethopyga saturata	Nectariniidae	Sunbirds	Passeriformes	11	11	LC	Not a Migrant	1.67975e+06
Black-throated Thistletail	Asthenes harterti	Furnariidae	Ovenbirds	Passeriformes	4	1	LC	Not a Migrant	23849.1
Black-throated Thrush	Turdus atrogularis	Turdidae	Thrushes	Passeriformes	20	15	LC	Full Migrant	1.84269e+07
Black-throated Tit	Aegithalos concinnus	Aegithalidae	Long-tailed tits	Passeriformes	6	6	LC	Not a Migrant	2.79751e+06
Black-throated Tody-tyrant	Hemitriccus granadensis	Tyrannidae	Tyrant-flycatchers	Passeriformes	4	1	LC	Not a Migrant	276759
Black-throated Toucanet	Aulacorhynchus atrogularis	Ramphastidae	Toucans	Piciformes	5	2	LC	Not a Migrant	437561
Black-throated Trogon	Trogon rufus	Trogonidae	Trogons	Trogoniformes	8	6	LC	Not a Migrant	6.66623e+06
Black-throated Wattle-eye	Platysteira peltata	Platysteiridae	Batises and wattle-eyes	Passeriformes	15	12	LC	Full Migrant	3.62045e+06
Black-throated Wheatear	Oenanthe seebohmi	Muscicapidae	Old World flycatchers and chats	Passeriformes	5	5	LC	Full Migrant	1.26689e+06
Black-throated Wren	Pheugopedius atrogularis	Troglodytidae	Wrens	Passeriformes	1	1	LC	Not a Migrant	34566
Black-throated Wren-babbler	Turdinus atrigularis	Pellorneidae	Ground babblers	Passeriformes	1	1	NT	Not a Migrant	77387.7
Black-tipped Cotinga	Carpodectes hopkei	Cotingidae	Cotingas	Passeriformes	1	1	LC	Not a Migrant	96274.8
Black-tipped Monarch	Symposiachrus loricatus	Monarchidae	Monarch-flycatchers	Passeriformes	1	1	LC	Not a Migrant	7963.84
Black-vented Oriole	Icterus wagleri	Icteridae	New World blackbirds	Passeriformes	1	1	LC	Not a Migrant	767332
Black-vented Shearwater	Puffinus opisthomelas	Procellariidae	Petrels, shearwaters	Procellariiformes	2	2	NT	Full Migrant	1.88405e+06
Black-whiskered Vireo	Vireo altiloquus	Vireonidae	Vireos	Passeriformes	9	7	LC	Full Migrant	4.89123e+06
Black-winged Babbler	Turdoides somervillei	Leiotrichidae	Laughingthrushes and allies	Passeriformes	1	1	LC	Not a Migrant	31390.3
Black-winged Bishop	Euplectes hordeaceus	Ploceidae	Weavers	Passeriformes	14	20	LC	Not a Migrant	5.10398e+06
Black-winged Cuckooshrike	Lalage melaschistos	Campephagidae	Cuckooshrikes	Passeriformes	13	12	LC	Full Migrant	6.84181e+06
Black-winged Flycatcher-shrike	Hemipus hirundinaceus	Vangidae	Vangas and allies	Passeriformes	3	3	LC	Not a Migrant	1.39168e+06
Black-winged Ground-dove	Metriopelia melanoptera	Columbidae	Pigeons, doves	Columbiformes	4	1	LC	Altitudinal Migrant	1.84528e+06
Black-winged Kite	Elanus caeruleus	Accipitridae	Hawks, eagles	Accipitriformes	48	44	LC	Not a Migrant	2.69258e+07
Black-winged Lapwing	Vanellus melanopterus	Charadriidae	Plovers	Charadriiformes	13	7	LC	Altitudinal Migrant	959143
Black-winged Lory	Eos cyanogenia	Psittacidae	Parrots	Psittaciformes	1	1	VU	Nomadic	2947.6
Black-winged Lovebird	Agapornis taranta	Psittacidae	Parrots	Psittaciformes	6	2	LC	Not a Migrant	407733
Black-winged Monarch	Monarcha frater	Monarchidae	Monarch-flycatchers	Passeriformes	4	3	LC	Full Migrant	226581
Black-winged Myna	Acridotheres melanopterus	Sturnidae	Starlings	Passeriformes	4	2	CR	Not a Migrant	53596.8
Black-winged Oriole	Oriolus nigripennis	Oriolidae	Old World orioles	Passeriformes	6	10	LC	Not a Migrant	2.05074e+06
Black-winged Parrot	Hapalopsittaca melanotis	Psittacidae	Parrots	Psittaciformes	4	1	LC	Not a Migrant	38602.7
Black-winged Petrel	Pterodroma nigripennis	Procellariidae	Petrels, shearwaters	Procellariiformes	5	4	LC	Full Migrant	1.18359e+08
Black-winged Pratincole	Glareola nordmanni	Glareolidae	Coursers, pratincoles	Charadriiformes	29	27	NT	Full Migrant	8.16154e+06
Black-winged Saltator	Saltator atripennis	Thraupidae	Tanagers	Passeriformes	1	1	LC	Not a Migrant	110255
Black-winged Snowfinch	Montifringilla adamsi	Passeridae	Old World sparrows	Passeriformes	4	4	LC	Not a Migrant	980501
Black-winged Stilt	Himantopus himantopus	Recurvirostridae	Avocets, stilts	Charadriiformes	90	79	LC	Full Migrant	6.57719e+07
Black-winged Trumpeter	Psophia obscura	Psophiidae	Trumpeters	Gruiformes	1	1	CR	Not a Migrant	228024
Blakiston's Eagle-owl	Bubo blakistoni	Strigidae	Typical owls	Strigiformes	4	4	EN	Not a Migrant	2.29e+06
Blanford's Lark	Calandrella blanfordi	Alaudidae	Larks	Passeriformes	6	2	LC	Not a Migrant	241456
Blanford's Rosefinch	Agraphospiza rubescens	Fringillidae	Finches	Passeriformes	5	5	LC	Altitudinal Migrant	982321
Blaze-winged Parakeet	Pyrrhura devillei	Psittacidae	Parrots	Psittaciformes	3	2	NT	Not a Migrant	143503
Bleating Camaroptera	Camaroptera brachyura	Cisticolidae	Cisticolas and allies	Passeriformes	20	25	LC	Not a Migrant	1.59298e+07
Blond-crested Woodpecker	Celeus flavescens	Picidae	Woodpeckers	Piciformes	3	3	LC	Not a Migrant	2.61932e+06
Blood Pheasant	Ithaginis cruentus	Phasianidae	Pheasants, partridges, turkeys, grouse	Galliformes	5	5	LC	Altitudinal Migrant	657903
Blood-breasted Flowerpecker	Dicaeum sanguinolentum	Dicaeidae	Flowerpeckers	Passeriformes	1	1	LC	Not a Migrant	69233.1
Blood-colored Woodpecker	Veniliornis sanguineus	Picidae	Woodpeckers	Piciformes	3	3	LC	Not a Migrant	36223.6
Blossom-headed Parakeet	Psittacula roseata	Psittacidae	Parrots	Psittaciformes	10	10	NT	Not a Migrant	1.69556e+06
Blue Bird-of-paradise	Paradisornis rudolphi	Paradisaeidae	Birds-of-paradise	Passeriformes	3	1	VU	Not a Migrant	47753.7
Blue Bunting	Cyanocompsa parellina	Cardinalidae	Cardinals	Passeriformes	2	2	LC	Not a Migrant	577372
Blue Bustard	Eupodotis caerulescens	Otididae	Bustards	Otidiformes	7	3	NT	Not a Migrant	264844
Blue Cotinga	Cotinga nattererii	Cotingidae	Cotingas	Passeriformes	1	1	LC	Not a Migrant	176422
Blue Coua	Coua caerulea	Cuculidae	Cuckoos	Cuculiformes	2	1	LC	Not a Migrant	333698
Blue Crane	Anthropoides paradiseus	Gruidae	Cranes	Gruiformes	7	4	VU	Not a Migrant	616091
Blue Cuckooshrike	Cyanograucalus azureus	Campephagidae	Cuckooshrikes	Passeriformes	8	11	LC	Not a Migrant	1.64456e+06
Blue Dacnis	Dacnis cayana	Thraupidae	Tanagers	Passeriformes	8	6	LC	Full Migrant	1.20588e+07
Blue Duck	Hymenolaimus malacorhynchos	Anatidae	Ducks, geese, swans	Anseriformes	2	1	EN	Not a Migrant	199758
Blue Eared-pheasant	Crossoptilon auritum	Phasianidae	Pheasants, partridges, turkeys, grouse	Galliformes	1	1	LC	Not a Migrant	512906
Blue Finch	Porphyrospiza caerulescens	Thraupidae	Tanagers	Passeriformes	5	2	NT	Not a Migrant	1.67129e+06
Blue Grosbeak	Passerina caerulea	Cardinalidae	Cardinals	Passeriformes	4	3	LC	Full Migrant	6.74246e+06
Blue Ground-dove	Claravis pretiosa	Columbidae	Pigeons, doves	Columbiformes	8	6	LC	Full Migrant	1.29778e+07
Blue Jay	Cyanocitta cristata	Corvidae	Crows and jays	Passeriformes	2	2	LC	Full Migrant	6.80985e+06
Blue Jewel-babbler	Ptilorrhoa caerulescens	Cinclosomatidae	Quail-thrushes and jewel-babblers	Passeriformes	4	2	LC	Not a Migrant	399425
Blue Lorikeet	Vini peruviana	Psittacidae	Parrots	Psittaciformes	4	2	VU	Not a Migrant	1719.56
Blue Manakin	Chiroxiphia caudata	Pipridae	Manakins	Passeriformes	3	3	LC	Not a Migrant	1.45955e+06
Blue Mockingbird	Melanotis caerulescens	Mimidae	Mockingbirds and thrashers	Passeriformes	1	1	LC	Not a Migrant	577100
Blue Mountain Vireo	Vireo osburni	Vireonidae	Vireos	Passeriformes	1	1	NT	Not a Migrant	11021.8
Blue Noddy	Anous ceruleus	Laridae	Gulls, terns, skimmers	Charadriiformes	13	11	LC	Not a Migrant	3.38167e+07
Blue Nuthatch	Sitta azurea	Sittidae	Nuthatches	Passeriformes	2	2	LC	Not a Migrant	361034
Blue Paradise-flycatcher	Terpsiphone cyanescens	Monarchidae	Monarch-flycatchers	Passeriformes	2	1	LC	Not a Migrant	11452.6
Blue Petrel	Halobaena caerulea	Procellariidae	Petrels, shearwaters	Procellariiformes	8	5	LC	Full Migrant	7.56977e+07
Blue Pitta	Hydrornis cyaneus	Pittidae	Pittas	Passeriformes	8	8	LC	Not a Migrant	1.01959e+06
Blue Rock-thrush	Monticola solitarius	Muscicapidae	Old World flycatchers and chats	Passeriformes	61	47	LC	Full Migrant	2.1338e+07
Blue Seedeater	Amaurospiza moesta	Cardinalidae	Cardinals	Passeriformes	6	4	LC	Not a Migrant	864092
Blue Swallow	Hirundo atrocaerulea	Hirundinidae	Swallows and martins	Passeriformes	13	9	VU	Full Migrant	1.69989e+06
Blue Whistling-thrush	Myophonus caeruleus	Muscicapidae	Old World flycatchers and chats	Passeriformes	23	20	LC	Altitudinal Migrant	7.13994e+06
Blue-and-black Tanager	Tangara vassorii	Thraupidae	Tanagers	Passeriformes	3	1	LC	Not a Migrant	206740
Blue-and-gold Tanager	Bangsia arcaei	Thraupidae	Tanagers	Passeriformes	1	1	NT	Not a Migrant	9434.5
Blue-and-white Flycatcher	Cyanoptila cyanomelana	Muscicapidae	Old World flycatchers and chats	Passeriformes	11	10	LC	Full Migrant	3.1593e+06
Blue-and-white Kingfisher	Todiramphus diops	Alcedinidae	Kingfishers	Coraciiformes	1	1	LC	Not a Migrant	25186.6
Blue-and-white Mockingbird	Melanotis hypoleucus	Mimidae	Mockingbirds and thrashers	Passeriformes	1	1	LC	Not a Migrant	98583.1
Blue-and-white Swallow	Pygochelidon cyanoleuca	Hirundinidae	Swallows and martins	Passeriformes	6	4	LC	Full Migrant	1.03704e+07
Blue-and-yellow Macaw	Ara ararauna	Psittacidae	Parrots	Psittaciformes	8	5	LC	Not a Migrant	7.8362e+06
Blue-and-yellow Tanager	Pipraeidea bonariensis	Thraupidae	Tanagers	Passeriformes	5	3	LC	Full Migrant	3.31698e+06
Blue-backed Conebill	Conirostrum sitticolor	Thraupidae	Tanagers	Passeriformes	4	1	LC	Not a Migrant	300002
Blue-backed Manakin	Chiroxiphia pareola	Pipridae	Manakins	Passeriformes	8	5	LC	Not a Migrant	5.0403e+06
Blue-backed Parrot	Tanygnathus sumatranus	Psittacidae	Parrots	Psittaciformes	3	2	LC	Not a Migrant	387285
Blue-backed Tanager	Cyanicterus cyanicterus	Thraupidae	Tanagers	Passeriformes	5	5	LC	Not a Migrant	422686
Blue-banded Pitta	Erythropitta arquata	Pittidae	Pittas	Passeriformes	1	1	LC	Not a Migrant	214049
Blue-banded Toucanet	Aulacorhynchus coeruleicinctis	Ramphastidae	Toucans	Piciformes	4	1	LC	Not a Migrant	103162
Blue-bearded Bee-eater	Nyctyornis athertoni	Meropidae	Bee-eaters	Coraciiformes	10	10	LC	Not a Migrant	2.62222e+06
Blue-bearded Helmetcrest	Oxypogon cyanolaemus	Trochilidae	Hummingbirds	Caprimulgiformes	1	1	CR	Not a Migrant	2832.29
Blue-bellied Parrot	Triclaria malachitacea	Psittacidae	Parrots	Psittaciformes	1	1	NT	Not a Migrant	49085.9
Blue-bellied Roller	Coracias cyanogaster	Coraciidae	Rollers	Coraciiformes	6	10	LC	Not a Migrant	2.03162e+06
Blue-billed Black-tyrant	Knipolegus cyanirostris	Tyrannidae	Tyrant-flycatchers	Passeriformes	5	3	LC	Full Migrant	2.15335e+06
Blue-billed Curassow	Crax alberti	Cracidae	Guans, chachalacas, curassows	Galliformes	1	1	CR	Not a Migrant	56719.8
Blue-billed Duck	Oxyura australis	Anatidae	Ducks, geese, swans	Anseriformes	1	1	NT	Not a Migrant	2.21404e+06
Blue-billed Malimbe	Malimbus nitens	Ploceidae	Weavers	Passeriformes	7	12	LC	Not a Migrant	2.63686e+06
Blue-black Grassquit	Volatinia jacarina	Thraupidae	Tanagers	Passeriformes	8	6	LC	Full Migrant	1.52482e+07
Blue-black Grosbeak	Cyanoloxia cyanoides	Cardinalidae	Cardinals	Passeriformes	4	2	LC	Not a Migrant	877385
Blue-black Kingfisher	Todiramphus nigrocyaneus	Alcedinidae	Kingfishers	Coraciiformes	4	3	NT	Not a Migrant	463340
Bluebonnet	Northiella haematogaster	Psittacidae	Parrots	Psittaciformes	1	1	LC	Not a Migrant	1.73252e+06
Blue-breasted Bee-eater	Merops variegatus	Meropidae	Bee-eaters	Coraciiformes	7	11	LC	Not a Migrant	3.49141e+06
Blue-breasted Blue-flycatcher	Cyornis herioti	Muscicapidae	Old World flycatchers and chats	Passeriformes	2	1	NT	Not a Migrant	57832.7
Blue-breasted Cordon-bleu	Uraeginthus angolensis	Estrildidae	Waxbills	Passeriformes	12	12	LC	Not a Migrant	3.46024e+06
Blue-breasted Fairy-wren	Malurus pulcherrimus	Maluridae	Fairy-wrens	Passeriformes	1	1	LC	Not a Migrant	379686
Blue-breasted Kingfisher	Halcyon malimbica	Alcedinidae	Kingfishers	Coraciiformes	13	17	LC	Not a Migrant	4.77459e+06
Blue-breasted Parrot	Pionus reichenowi	Psittacidae	Parrots	Psittaciformes	1	1	VU	Not a Migrant	133893
Blue-browed Tanager	Tangara cyanotis	Thraupidae	Tanagers	Passeriformes	4	1	LC	Not a Migrant	88910.5
Blue-capped Cordon-bleu	Uraeginthus cyanocephalus	Estrildidae	Waxbills	Passeriformes	7	4	LC	Not a Migrant	756368
Blue-capped Fruit-dove	Ptilinopus monacha	Columbidae	Pigeons, doves	Columbiformes	1	1	NT	Not a Migrant	26140.1
Blue-capped Ifrit	Ifrita kowaldi	Ifritidae	Ifrit	Passeriformes	4	2	LC	Not a Migrant	91932.5
Blue-capped Kingfisher	Actenoides hombroni	Alcedinidae	Kingfishers	Coraciiformes	2	1	VU	Not a Migrant	24714.2
Blue-capped Puffleg	Eriocnemis glaucopoides	Trochilidae	Hummingbirds	Caprimulgiformes	4	1	LC	Not a Migrant	57142.2
Blue-capped Redstart	Phoenicurus coeruleocephala	Muscicapidae	Old World flycatchers and chats	Passeriformes	12	9	LC	Altitudinal Migrant	818739
Blue-capped Rock-thrush	Monticola cinclorhyncha	Muscicapidae	Old World flycatchers and chats	Passeriformes	10	8	LC	Full Migrant	2.94377e+06
Blue-capped Tanager	Sporathraupis cyanocephala	Thraupidae	Tanagers	Passeriformes	5	2	LC	Not a Migrant	429823
Blue-cheeked Amazon	Amazona dufresniana	Psittacidae	Parrots	Psittaciformes	5	5	NT	Full Migrant	369977
Blue-cheeked Bee-eater	Merops persicus	Meropidae	Bee-eaters	Coraciiformes	36	37	LC	Full Migrant	1.61603e+07
Blue-chested Hummingbird	Amazilia amabilis	Trochilidae	Hummingbirds	Caprimulgiformes	1	1	LC	Not a Migrant	298612
Blue-chinned Barbet	Eubucco glaucogularis	Capitonidae	New World barbets	Piciformes	3	1	NT	Not a Migrant	29075.7
Blue-chinned Emerald	Chlorostilbon notatus	Trochilidae	Hummingbirds	Caprimulgiformes	7	5	LC	Not a Migrant	4.70054e+06
Blue-collared Parrot	Geoffroyus simplex	Psittacidae	Parrots	Psittaciformes	4	2	LC	Nomadic	251223
Blue-cowled Barbet	Eubucco steerii	Capitonidae	New World barbets	Piciformes	3	1	NT	Not a Migrant	61721.7
Blue-crowned Chlorophonia	Chlorophonia occipitalis	Fringillidae	Finches	Passeriformes	1	1	LC	Not a Migrant	160769
Blue-crowned Hanging-parrot	Loriculus galgulus	Psittacidae	Parrots	Psittaciformes	6	4	LC	Nomadic	1.41339e+06
Blue-crowned Lorikeet	Vini australis	Psittacidae	Parrots	Psittaciformes	6	5	LC	Not a Migrant	4099.96
Blue-crowned Manakin	Lepidothrix coronata	Pipridae	Manakins	Passeriformes	5	2	LC	Not a Migrant	3.22121e+06
Blue-crowned Motmot	Momotus coeruliceps	Momotidae	Motmots	Coraciiformes	1	1	LC	Not a Migrant	38339.3
Blue-crowned Parakeet	Psittacara acuticaudatus	Psittacidae	Parrots	Psittaciformes	10	4	LC	Nomadic	3.36388e+06
Blue-crowned Racquet-tail	Prioniturus discurus	Psittacidae	Parrots	Psittaciformes	2	1	LC	Not a Migrant	171738
Blue-crowned Trogon	Trogon curucui	Trogonidae	Trogons	Trogoniformes	5	3	LC	Not a Migrant	7.39632e+06
Blue-diademed Motmot	Momotus lessonii	Momotidae	Motmots	Coraciiformes	2	2	LC	Not a Migrant	637042
Blue-eared Barbet	Psilopogon cyanotis	Megalaimidae	Asian barbets	Piciformes	10	10	LC	Not a Migrant	1.49153e+06
Blue-eared Kingfisher	Alcedo meninting	Alcedinidae	Kingfishers	Coraciiformes	14	13	LC	Not a Migrant	3.65519e+06
Blue-eared Lory	Eos semilarvata	Psittacidae	Parrots	Psittaciformes	1	1	NT	Altitudinal Migrant	1353.86
Blue-eyed Cockatoo	Cacatua ophthalmica	Cacatuidae	Cockatoos	Psittaciformes	3	1	VU	Not a Migrant	32331
Blue-eyed Ground-dove	Columbina cyanopis	Columbidae	Pigeons, doves	Columbiformes	1	1	CR	Not a Migrant	3140.32
Blue-faced Honeyeater	Entomyzon cyanotis	Meliphagidae	Honeyeaters	Passeriformes	4	3	LC	Not a Migrant	2.00406e+06
Blue-faced Malkoha	Phaenicophaeus viridirostris	Cuculidae	Cuckoos	Cuculiformes	3	2	LC	Not a Migrant	785946
Blue-faced Parrotfinch	Erythrura trichroa	Estrildidae	Waxbills	Passeriformes	7	7	LC	Not a Migrant	858792
Blue-faced Rail	Gymnocrex rosenbergii	Rallidae	Rails, gallinules, coots	Gruiformes	1	1	VU	Not a Migrant	48706
Blue-footed Booby	Sula nebouxii	Sulidae	Gannets, boobies	Suliformes	3	1	LC	Not a Migrant	4.28719e+06
Blue-fronted Fig-parrot	Cyclopsitta gulielmitertii	Psittacidae	Parrots	Psittaciformes	1	1	LC	Not a Migrant	30177.4
Blue-fronted Flycatcher	Cyornis hoevelli	Muscicapidae	Old World flycatchers and chats	Passeriformes	1	1	LC	Not a Migrant	17280.9
Blue-fronted Lancebill	Doryfera johannae	Trochilidae	Hummingbirds	Caprimulgiformes	5	3	LC	Not a Migrant	459646
Blue-fronted Lorikeet	Charmosyna toxopei	Psittacidae	Parrots	Psittaciformes	1	1	CR	Not a Migrant	8554.36
Blue-fronted Parrotlet	Touit dilectissimus	Psittacidae	Parrots	Psittaciformes	1	1	LC	Altitudinal Migrant	132570
Blue-fronted Redstart	Phoenicurus frontalis	Muscicapidae	Old World flycatchers and chats	Passeriformes	13	11	LC	Altitudinal Migrant	3.06515e+06
Blue-fronted Robin	Cinclidium frontale	Muscicapidae	Old World flycatchers and chats	Passeriformes	8	8	LC	Not a Migrant	228182
Blue-grey Gnatcatcher	Polioptila caerulea	Polioptilidae	Gnatcatchers	Passeriformes	3	2	LC	Full Migrant	7.26267e+06
Blue-grey Robin	Peneothello cyanus	Petroicidae	Australasian robins	Passeriformes	4	2	LC	Not a Migrant	167865
Blue-grey Tanager	Tangara episcopus	Thraupidae	Tanagers	Passeriformes	8	5	LC	Not a Migrant	7.92598e+06
Blue-headed Bee-eater	Merops muelleri	Meropidae	Bee-eaters	Coraciiformes	5	7	LC	Not a Migrant	1.59756e+06
Blue-headed Coucal	Centropus monachus	Cuculidae	Cuckoos	Cuculiformes	13	14	LC	Not a Migrant	2.92016e+06
Blue-headed Fantail	Rhipidura cyaniceps	Rhipiduridae	Fantails	Passeriformes	2	1	LC	Not a Migrant	83397.4
Blue-headed Hummingbird	Cyanophaia bicolor	Trochilidae	Hummingbirds	Caprimulgiformes	2	2	LC	Not a Migrant	1906.02
Blue-headed Kingfisher	Actenoides monachus	Alcedinidae	Kingfishers	Coraciiformes	1	1	NT	Not a Migrant	72249.9
Blue-headed Macaw	Primolius couloni	Psittacidae	Parrots	Psittaciformes	5	2	VU	Not a Migrant	649263
Blue-headed Parrot	Pionus menstruus	Psittacidae	Parrots	Psittaciformes	8	5	LC	Not a Migrant	8.37526e+06
Blue-headed Pitta	Hydrornis baudii	Pittidae	Pittas	Passeriformes	1	1	VU	Not a Migrant	604987
Blue-headed Quail-dove	Starnoenas cyanocephala	Columbidae	Pigeons, doves	Columbiformes	2	2	EN	Not a Migrant	110642
Blue-headed Racquet-tail	Prioniturus platenae	Psittacidae	Parrots	Psittaciformes	2	1	VU	Not a Migrant	13583.9
Blue-headed Sunbird	Cyanomitra alinae	Nectariniidae	Sunbirds	Passeriformes	5	4	LC	Not a Migrant	114321
Blue-headed Vireo	Vireo solitarius	Vireonidae	Vireos	Passeriformes	3	2	LC	Full Migrant	8.39153e+06
Blue-headed Wood-dove	Turtur brehmeri	Columbidae	Pigeons, doves	Columbiformes	5	9	LC	Not a Migrant	2.76084e+06
Blue-lored Antbird	Hafferia immaculata	Thamnophilidae	Typical antbirds	Passeriformes	1	1	LC	Not a Migrant	103062
Blue-mantled Thornbill	Chalcostigma stanleyi	Trochilidae	Hummingbirds	Caprimulgiformes	4	1	LC	Altitudinal Migrant	120440
Blue-masked Leafbird	Chloropsis venusta	Chloropseidae	Leafbirds	Passeriformes	1	1	NT	Not a Migrant	120013
Blue-moustached Barbet	Eubucco versicolor	Capitonidae	New World barbets	Piciformes	4	1	LC	Not a Migrant	125625
Blue-moustached Bee-eater	Merops mentalis	Meropidae	Bee-eaters	Coraciiformes	5	5	NT	Not a Migrant	330861
Blue-naped Chlorophonia	Chlorophonia cyanea	Fringillidae	Finches	Passeriformes	6	4	LC	Not a Migrant	2.0107e+06
Blue-naped Mousebird	Urocolius macrourus	Coliidae	Mousebirds	Coliiformes	10	11	LC	Not a Migrant	5.77973e+06
Blue-naped Parrot	Tanygnathus lucionensis	Psittacidae	Parrots	Psittaciformes	3	2	NT	Not a Migrant	311137
Blue-naped Pitta	Hydrornis nipalensis	Pittidae	Pittas	Passeriformes	8	8	LC	Not a Migrant	668284
Blue-necked Jacamar	Galbula cyanicollis	Galbulidae	Jacamars	Piciformes	5	2	LC	Not a Migrant	2.70504e+06
Blue-necked Tanager	Tangara cyanicollis	Thraupidae	Tanagers	Passeriformes	5	2	LC	Not a Migrant	1.24838e+06
Blue-rumped Manakin	Lepidothrix isidorei	Pipridae	Manakins	Passeriformes	3	1	NT	Not a Migrant	87651.6
Blue-rumped Parrot	Psittinus cyanurus	Psittacidae	Parrots	Psittaciformes	6	4	NT	Nomadic	1.3986e+06
Blue-rumped Pitta	Hydrornis soror	Pittidae	Pittas	Passeriformes	5	5	LC	Not a Migrant	579015
Blue-shouldered Robin-chat	Cossypha cyanocampter	Muscicapidae	Old World flycatchers and chats	Passeriformes	6	9	LC	Not a Migrant	1.81764e+06
Blue-spotted Wood-dove	Turtur afer	Columbidae	Pigeons, doves	Columbiformes	19	22	LC	Full Migrant	1.00114e+07
Blue-streaked Lory	Eos reticulata	Psittacidae	Parrots	Psittaciformes	1	1	NT	Not a Migrant	4779.51
Blue-tailed Bee-eater	Merops philippinus	Meropidae	Bee-eaters	Coraciiformes	19	17	LC	Full Migrant	6.41883e+06
Blue-tailed Emerald	Chlorostilbon mellisugus	Trochilidae	Hummingbirds	Caprimulgiformes	8	5	LC	Not a Migrant	4.1118e+06
Blue-tailed Hummingbird	Amazilia cyanura	Trochilidae	Hummingbirds	Caprimulgiformes	1	1	LC	Not a Migrant	75350.4
Blue-tailed Imperial-pigeon	Ducula concinna	Columbidae	Pigeons, doves	Columbiformes	1	1	LC	Not a Migrant	10910
Bluethroat	Cyanecula svecica	Muscicapidae	Old World flycatchers and chats	Passeriformes	75	63	LC	Full Migrant	61151569
Blue-throated Barbet	Psilopogon asiaticus	Megalaimidae	Asian barbets	Piciformes	11	10	LC	Not a Migrant	1.99186e+06
Blue-throated Bee-eater	Merops viridis	Meropidae	Bee-eaters	Coraciiformes	10	9	LC	Full Migrant	3.20452e+06
Blue-throated Blue-flycatcher	Cyornis rubeculoides	Muscicapidae	Old World flycatchers and chats	Passeriformes	12	10	LC	Full Migrant	2.12097e+06
Blue-throated Brown Sunbird	Cyanomitra cyanolaema	Nectariniidae	Sunbirds	Passeriformes	9	13	LC	Not a Migrant	3.14239e+06
Blue-throated Goldentail	Hylocharis eliciae	Trochilidae	Hummingbirds	Caprimulgiformes	2	2	LC	Not a Migrant	306967
Blue-throated Hummingbird	Lampornis clemenciae	Trochilidae	Hummingbirds	Caprimulgiformes	2	2	LC	Full Migrant	496877
Blue-throated Macaw	Ara glaucogularis	Psittacidae	Parrots	Psittaciformes	4	1	CR	Not a Migrant	27792.3
Blue-throated Motmot	Aspatha gularis	Momotidae	Motmots	Coraciiformes	1	1	LC	Not a Migrant	99079
Blue-throated Piping-guan	Pipile cumanensis	Cracidae	Guans, chachalacas, curassows	Galliformes	8	5	LC	Not a Migrant	3.13894e+06
Blue-throated Roller	Eurystomus gularis	Coraciidae	Rollers	Coraciiformes	6	10	LC	Not a Migrant	2.82797e+06
Blue-throated Starfrontlet	Coeligena helianthea	Trochilidae	Hummingbirds	Caprimulgiformes	1	1	LC	Not a Migrant	42112.6
Blue-throated Tanager	Chlorochrysa fulgentissima	Thraupidae	Tanagers	Passeriformes	4	1	LC	Not a Migrant	64318
Blue-throated Toucanet	Aulacorhynchus caeruleogularis	Ramphastidae	Toucans	Piciformes	1	1	LC	Not a Migrant	32692
Blue-tufted Starthroat	Heliomaster furcifer	Trochilidae	Hummingbirds	Caprimulgiformes	5	3	LC	Full Migrant	2.96795e+06
Blue-wattled Bulbul	Pycnonotus nieuwenhuisii	Pycnonotidae	Bulbuls	Passeriformes	1	1	DD	Unknown	56602.6
Blue-whiskered Tanager	Tangara johannae	Thraupidae	Tanagers	Passeriformes	1	1	NT	Not a Migrant	69226.5
Blue-winged Goose	Cyanochen cyanoptera	Anatidae	Ducks, geese, swans	Anseriformes	4	1	VU	Altitudinal Migrant	361268
Blue-winged Kookaburra	Dacelo leachii	Alcedinidae	Kingfishers	Coraciiformes	4	3	LC	Not a Migrant	2.18319e+06
Blue-winged Laughingthrush	Trochalopteron squamatum	Leiotrichidae	Laughingthrushes and allies	Passeriformes	8	8	LC	Not a Migrant	639106
Blue-winged Leafbird	Chloropsis moluccensis	Chloropseidae	Leafbirds	Passeriformes	11	10	LC	Not a Migrant	2.53774e+06
Blue-winged Macaw	Primolius maracana	Psittacidae	Parrots	Psittaciformes	3	3	NT	Not a Migrant	4.04843e+06
Blue-winged Minla	Siva cyanouroptera	Leiotrichidae	Laughingthrushes and allies	Passeriformes	12	11	LC	Altitudinal Migrant	2.84174e+06
Blue-winged Mountain-tanager	Anisognathus somptuosus	Thraupidae	Tanagers	Passeriformes	3	1	LC	Not a Migrant	319648
Blue-winged Parrot	Neophema chrysostoma	Psittacidae	Parrots	Psittaciformes	1	1	LC	Full Migrant	1.40637e+06
Blue-winged Parrotlet	Forpus xanthopterygius	Psittacidae	Parrots	Psittaciformes	5	3	LC	Altitudinal Migrant	5.78131e+06
Blue-winged Pitta	Pitta moluccensis	Pittidae	Pittas	Passeriformes	7	7	LC	Full Migrant	2.24973e+06
Blue-winged Teal	Spatula discors	Anatidae	Ducks, geese, swans	Anseriformes	8	6	LC	Full Migrant	1.4961e+07
Blue-winged Warbler	Vermivora cyanoptera	Parulidae	New World warblers	Passeriformes	4	3	LC	Full Migrant	3.54634e+06
Bluish Flowerpiercer	Diglossa caerulescens	Thraupidae	Tanagers	Passeriformes	4	1	LC	Not a Migrant	280727
Bluish-fronted Jacamar	Galbula cyanescens	Galbulidae	Jacamars	Piciformes	5	2	LC	Not a Migrant	1.18889e+06
Bluish-slate Antshrike	Thamnomanes schistogynus	Thamnophilidae	Typical antbirds	Passeriformes	5	2	LC	Not a Migrant	1.2262e+06
Blunt-winged Warbler	Acrocephalus concinens	Acrocephalidae	Reed-warblers	Passeriformes	16	13	LC	Full Migrant	4.24481e+06
Blyth's Hawk-eagle	Nisaetus alboniger	Accipitridae	Hawks, eagles	Accipitriformes	2	2	LC	Not a Migrant	800448
Blyth's Kingfisher	Alcedo hercules	Alcedinidae	Kingfishers	Coraciiformes	9	9	NT	Not a Migrant	698179
Blyth's Leaf-warbler	Phylloscopus reguloides	Phylloscopidae	Leaf-warblers	Passeriformes	12	11	LC	Altitudinal Migrant	3.1946e+06
Blyth's Pipit	Anthus godlewskii	Motacillidae	Pipits and wagtails	Passeriformes	10	9	LC	Full Migrant	9.01494e+06
Blyth's Reed-warbler	Acrocephalus dumetorum	Acrocephalidae	Reed-warblers	Passeriformes	22	17	LC	Full Migrant	6.97744e+06
Blyth's Tragopan	Tragopan blythii	Phasianidae	Pheasants, partridges, turkeys, grouse	Galliformes	4	4	VU	Altitudinal Migrant	120944
Boa Nova Tapaculo	Scytalopus gonzagai	Rhinocryptidae	Tapaculos	Passeriformes	1	1	EN	Not a Migrant	4360.15
Boat-billed Flycatcher	Megarynchus pitangua	Tyrannidae	Tyrant-flycatchers	Passeriformes	8	6	LC	Full Migrant	1.32431e+07
Boat-billed Heron	Cochlearius cochlearius	Ardeidae	Herons	Pelecaniformes	8	6	LC	Not a Migrant	1.16984e+07
Boat-billed Tody-tyrant	Hemitriccus josephinae	Tyrannidae	Tyrant-flycatchers	Passeriformes	4	4	LC	Not a Migrant	666063
Boat-tailed Grackle	Quiscalus major	Icteridae	New World blackbirds	Passeriformes	1	1	LC	Not a Migrant	207614
Bobolink	Dolichonyx oryzivorus	Icteridae	New World blackbirds	Passeriformes	10	8	LC	Full Migrant	1.25373e+07
Bob-tailed Weaver	Brachycope anomala	Ploceidae	Weavers	Passeriformes	3	5	LC	Not a Migrant	252364
Bocage's Akalat	Sheppardia bocagei	Muscicapidae	Old World flycatchers and chats	Passeriformes	4	4	LC	Not a Migrant	589392
Bocage's Bush-shrike	Chlorophoneus bocagei	Malaconotidae	Bush-shrikes	Passeriformes	6	9	LC	Not a Migrant	785394
Bocage's Sunbird	Nectarinia bocagii	Nectariniidae	Sunbirds	Passeriformes	2	2	LC	Not a Migrant	114260
Bocage's Weaver	Ploceus temporalis	Ploceidae	Weavers	Passeriformes	3	3	LC	Not a Migrant	77920.1
Bogota Rail	Rallus semiplumbeus	Rallidae	Rails, gallinules, coots	Gruiformes	1	1	EN	Not a Migrant	11775.8
Bohemian Waxwing	Bombycilla garrulus	Bombycillidae	Waxwings	Passeriformes	39	36	LC	Full Migrant	32415917
Bokmakierie	Telophorus zeylonus	Malaconotidae	Bush-shrikes	Passeriformes	10	8	LC	Not a Migrant	1.31451e+06
Bold-striped Tit-babbler	Mixornis bornensis	Timaliidae	Scimitar-babblers and allies	Passeriformes	3	2	LC	Not a Migrant	714009
Bolivian Blackbird	Oreopsar bolivianus	Icteridae	New World blackbirds	Passeriformes	4	1	LC	Not a Migrant	77402.2
Bolivian Brush-finch	Atlapetes rufinucha	Passerellidae	New World sparrows	Passeriformes	4	1	LC	Not a Migrant	39008.5
Bolivian Citrine Warbler	Myiothlypis euophrys	Parulidae	New World warblers	Passeriformes	4	1	LC	Not a Migrant	52344.4
Bolivian Earthcreeper	Tarphonomus harterti	Furnariidae	Ovenbirds	Passeriformes	4	1	LC	Not a Migrant	70447.4
Bolivian Mountain-tanager	Anisognathus flavinucha	Thraupidae	Tanagers	Passeriformes	4	1	LC	Not a Migrant	43034.8
Bolivian Recurvebill	Syndactyla striata	Furnariidae	Ovenbirds	Passeriformes	4	1	LC	Not a Migrant	81401
Bolivian Slaty Antshrike	Thamnophilus sticturus	Thamnophilidae	Typical antbirds	Passeriformes	5	3	LC	Not a Migrant	424021
Bolivian Spinetail	Cranioleuca henricae	Furnariidae	Ovenbirds	Passeriformes	4	1	VU	Not a Migrant	1384.33
Bolivian Starfrontlet	Coeligena violifer	Trochilidae	Hummingbirds	Caprimulgiformes	4	1	LC	Not a Migrant	43536.5
Bolivian Tapaculo	Scytalopus bolivianus	Rhinocryptidae	Tapaculos	Passeriformes	4	1	LC	Not a Migrant	64274.2
Bolivian Tyrannulet	Zimmerius bolivianus	Tyrannidae	Tyrant-flycatchers	Passeriformes	4	1	LC	Not a Migrant	111971
Bolivian Warbling-finch	Poospiza boliviana	Thraupidae	Tanagers	Passeriformes	4	1	LC	Not a Migrant	65161.3
Bonaparte's Gull	Larus philadelphia	Laridae	Gulls, terns, skimmers	Charadriiformes	3	2	LC	Full Migrant	1.53094e+07
Bonaparte's Nightjar	Caprimulgus concretus	Caprimulgidae	Nightjars	Caprimulgiformes	1	1	VU	Not a Migrant	976183
Bonaparte's Parakeet	Pyrrhura lucianii	Psittacidae	Parrots	Psittaciformes	1	1	LC	Not a Migrant	47174.1
Bonelli's Eagle	Aquila fasciata	Accipitridae	Hawks, eagles	Accipitriformes	39	30	LC	Not a Migrant	5.91254e+06
Bonin Petrel	Pterodroma hypoleuca	Procellariidae	Petrels, shearwaters	Procellariiformes	2	2	LC	Full Migrant	1.87878e+07
Bonin White-eye	Apalopteron familiare	Zosteropidae	White-eyes and yuhinas	Passeriformes	1	1	NT	Not a Migrant	23.8979
Booted Eagle	Hieraaetus pennatus	Accipitridae	Hawks, eagles	Accipitriformes	68	61	LC	Full Migrant	2.92115e+07
Booted Racket-tail	Ocreatus underwoodii	Trochilidae	Hummingbirds	Caprimulgiformes	4	1	LC	Altitudinal Migrant	385599
Booted Warbler	Iduna caligata	Acrocephalidae	Reed-warblers	Passeriformes	17	13	LC	Full Migrant	1.01005e+07
Boran Cisticola	Cisticola bodessa	Cisticolidae	Cisticolas and allies	Passeriformes	7	4	LC	Not a Migrant	437585
Boreal Chickadee	Poecile hudsonicus	Paridae	Tits and chickadees	Passeriformes	2	2	LC	Not a Migrant	7.10249e+06
Boreal Owl	Aegolius funereus	Strigidae	Typical owls	Strigiformes	45	38	LC	Full Migrant	2.35982e+07
Bornean Banded Pitta	Hydrornis schwaneri	Pittidae	Pittas	Passeriformes	1	1	LC	Not a Migrant	732632
Bornean Barbet	Psilopogon eximius	Megalaimidae	Asian barbets	Piciformes	1	1	LC	Not a Migrant	150609
Bornean Black Magpie	Platysmurus aterrimus	Corvidae	Crows and jays	Passeriformes	1	1	LC	Not a Migrant	675743
Bornean Blue-flycatcher	Cyornis superbus	Muscicapidae	Old World flycatchers and chats	Passeriformes	1	1	LC	Not a Migrant	686178
Bornean Bristlehead	Pityriasis gymnocephala	Pityriasidae	Bristlehead	Passeriformes	1	1	NT	Not a Migrant	737438
Bornean Brown Barbet	Caloramphus fuliginosus	Megalaimidae	Asian barbets	Piciformes	1	1	LC	Not a Migrant	729942
Bornean Crested Fireback	Lophura ignita	Phasianidae	Pheasants, partridges, turkeys, grouse	Galliformes	1	1	NT	Not a Migrant	486549
Bornean Crestless Fireback	Lophura pyronota	Phasianidae	Pheasants, partridges, turkeys, grouse	Galliformes	1	1	VU	Not a Migrant	581897
Bornean Frogmouth	Batrachostomus mixtus	Podargidae	Frogmouths	Caprimulgiformes	1	1	NT	Not a Migrant	86540.4
Bornean Green Magpie	Cissa jefferyi	Corvidae	Crows and jays	Passeriformes	1	1	LC	Not a Migrant	78459.4
Bornean Ground-cuckoo	Carpococcyx radiceus	Cuculidae	Cuckoos	Cuculiformes	1	1	NT	Not a Migrant	466896
Bornean Leafbird	Chloropsis kinabaluensis	Chloropseidae	Leafbirds	Passeriformes	1	1	LC	Not a Migrant	57155.9
Bornean Partridge	Arborophila hyperythra	Phasianidae	Pheasants, partridges, turkeys, grouse	Galliformes	1	1	LC	Not a Migrant	161020
Bornean Peacock-pheasant	Polyplectron schleiermacheri	Phasianidae	Pheasants, partridges, turkeys, grouse	Galliformes	1	1	EN	Not a Migrant	187856
Bornean Shortwing	Brachypteryx erythrogyna	Muscicapidae	Old World flycatchers and chats	Passeriformes	1	1	LC	Not a Migrant	197516
Bornean Stubtail	Urosphena whiteheadi	Scotocercidae	Bush-warblers	Passeriformes	1	1	LC	Not a Migrant	131729
Bornean Treepie	Dendrocitta cinerascens	Corvidae	Crows and jays	Passeriformes	1	1	LC	Not a Migrant	168404
Bornean Whistler	Pachycephala hypoxantha	Pachycephalidae	Whistlers	Passeriformes	1	1	LC	Not a Migrant	84264.5
Bornean Whistling-thrush	Myophonus borneensis	Muscicapidae	Old World flycatchers and chats	Passeriformes	1	1	LC	Not a Migrant	113341
Bornean Wren-babbler	Ptilocichla leucogrammica	Pellorneidae	Ground babblers	Passeriformes	1	1	VU	Not a Migrant	604987
Botha's Lark	Spizocorys fringillaris	Alaudidae	Larks	Passeriformes	4	1	EN	Not a Migrant	3270.79
Botteri's Sparrow	Peucaea botterii	Passerellidae	New World sparrows	Passeriformes	2	2	LC	Not a Migrant	998317
Boucard's Wren	Campylorhynchus jocosus	Troglodytidae	Wrens	Passeriformes	1	1	LC	Not a Migrant	89805.3
Bougainville Bush-warbler	Horornis haddeni	Scotocercidae	Bush-warblers	Passeriformes	3	1	NT	Not a Migrant	549.112
Bougainville Crow	Corvus meeki	Corvidae	Crows and jays	Passeriformes	3	2	LC	Not a Migrant	9689.88
Bougainville Fantail	Rhipidura drownei	Rhipiduridae	Fantails	Passeriformes	3	1	LC	Not a Migrant	1905.47
Bougainville Honeyeater	Stresemannia bougainvillei	Meliphagidae	Honeyeaters	Passeriformes	3	1	LC	Not a Migrant	2008.77
Bougainville Hooded Whistler	Pachycephala richardsi	Pachycephalidae	Whistlers	Passeriformes	3	1	LC	Not a Migrant	591.041
Bougainville Moustached Kingfisher	Actenoides bougainvillei	Alcedinidae	Kingfishers	Coraciiformes	3	1	EN	Not a Migrant	6382.98
Bougainville Rail	Hypotaenidia tertia	Rallidae	Rails, gallinules, coots	Gruiformes	3	1	NT	Not a Migrant	6993.67
Bougainville Thicketbird	Megalurulus llaneae	Locustellidae	Grasshopper-warblers and grassbirds	Passeriformes	3	1	NT	Not a Migrant	814.059
Bougainville Thrush	Zoothera atrigena	Turdidae	Thrushes	Passeriformes	3	1	NT	Not a Migrant	2647.66
Bougainville White-eye	Zosterops hamlini	Zosteropidae	White-eyes and yuhinas	Passeriformes	3	1	LC	Not a Migrant	1209.92
Boulder Chat	Pinarornis plumosus	Muscicapidae	Old World flycatchers and chats	Passeriformes	4	5	LC	Not a Migrant	213455
Bourke's Parrot	Neopsephotus bourkii	Psittacidae	Parrots	Psittaciformes	1	1	LC	Nomadic	1.71794e+06
Bower's Shrike-thrush	Colluricincla boweri	Pachycephalidae	Whistlers	Passeriformes	1	1	LC	Not a Migrant	30983.1
Boyer's Cuckooshrike	Coracina boyeri	Campephagidae	Cuckooshrikes	Passeriformes	4	2	LC	Not a Migrant	604477
Bradfield's Hornbill	Lophoceros bradfieldi	Bucerotidae	Hornbills	Bucerotiformes	4	5	LC	Not a Migrant	790510
Bradfield's Swift	Apus bradfieldi	Apodidae	Swifts	Caprimulgiformes	6	4	LC	Not a Migrant	882342
Brahminy Kite	Haliastur indus	Accipitridae	Hawks, eagles	Accipitriformes	21	19	LC	Not a Migrant	8.8404e+06
Brahminy Starling	Sturnia pagodarum	Sturnidae	Starlings	Passeriformes	12	9	LC	Full Migrant	3.84659e+06
Brambling	Fringilla montifringilla	Fringillidae	Finches	Passeriformes	61	49	LC	Full Migrant	2.49581e+07
Bran-colored Flycatcher	Myiophobus fasciatus	Tyrannidae	Tyrant-flycatchers	Passeriformes	8	6	LC	Full Migrant	1.00176e+07
Brandt's Cormorant	Urile penicillatus	Phalacrocoracidae	Cormorants	Suliformes	3	2	LC	Full Migrant	702774
Brandt's Mountain-finch	Leucosticte brandti	Fringillidae	Finches	Passeriformes	15	11	LC	Full Migrant	3.64095e+06
Brasilia Tapaculo	Scytalopus novacapitalis	Rhinocryptidae	Tapaculos	Passeriformes	1	1	EN	Not a Migrant	118540
Brass's Friarbird	Philemon brassi	Meliphagidae	Honeyeaters	Passeriformes	1	1	NT	Not a Migrant	9875.49
Brassy-breasted Tanager	Tangara desmaresti	Thraupidae	Tanagers	Passeriformes	1	1	LC	Not a Migrant	260465
Braun's Bush-shrike	Laniarius brauni	Malaconotidae	Bush-shrikes	Passeriformes	1	1	EN	Not a Migrant	592.136
Brazilian Elaenia	Elaenia sordida	Tyrannidae	Tyrant-flycatchers	Passeriformes	3	3	LC	Not a Migrant	2.03494e+06
Brazilian Merganser	Mergus octosetaceus	Anatidae	Ducks, geese, swans	Anseriformes	2	2	CR	Not a Migrant	1.31624e+06
Brazilian Ruby	Clytolaema rubricauda	Trochilidae	Hummingbirds	Caprimulgiformes	1	1	LC	Not a Migrant	352748
Brazilian Tanager	Ramphocelus bresilius	Thraupidae	Tanagers	Passeriformes	2	2	LC	Not a Migrant	377620
Brazilian Teal	Amazonetta brasiliensis	Anatidae	Ducks, geese, swans	Anseriformes	7	5	LC	Full Migrant	8.74752e+06
Brazilian Tinamou	Crypturellus strigulosus	Tinamidae	Tinamous	Struthioniformes	5	2	LC	Not a Migrant	2.58998e+06
Brazza's Martin	Phedinopsis brazzae	Hirundinidae	Swallows and martins	Passeriformes	2	3	LC	Not a Migrant	403109
Brehm's Tiger-parrot	Psittacella brehmii	Psittacidae	Parrots	Psittaciformes	4	2	LC	Not a Migrant	123547
Brent Goose	Branta bernicla	Anatidae	Ducks, geese, swans	Anseriformes	17	12	LC	Full Migrant	4.85497e+06
Brewer's Blackbird	Euphagus cyanocephalus	Icteridae	New World blackbirds	Passeriformes	3	2	LC	Full Migrant	1.02141e+07
Brewer's Sparrow	Spizella breweri	Passerellidae	New World sparrows	Passeriformes	3	2	LC	Full Migrant	5.11932e+06
Briar Warbler	Oreophilais robertsi	Cisticolidae	Cisticolas and allies	Passeriformes	4	2	LC	Not a Migrant	9712.82
Bridled Honeyeater	Bolemoreus frenatus	Meliphagidae	Honeyeaters	Passeriformes	1	1	LC	Not a Migrant	58164.6
Bridled Quail-dove	Geotrygon mystacea	Columbidae	Pigeons, doves	Columbiformes	3	3	LC	Not a Migrant	14198.6
Bridled Sparrow	Peucaea mystacalis	Passerellidae	New World sparrows	Passeriformes	1	1	LC	Not a Migrant	52598.3
Bridled Tern	Onychoprion anaethetus	Laridae	Gulls, terns, skimmers	Charadriiformes	33	33	LC	Full Migrant	4.36082e+07
Bridled Titmouse	Baeolophus wollweberi	Paridae	Tits and chickadees	Passeriformes	2	2	LC	Altitudinal Migrant	532102
Bright-rumped Attila	Attila spadiceus	Tyrannidae	Tyrant-flycatchers	Passeriformes	8	5	LC	Not a Migrant	8.09996e+06
Bright-rumped Yellow-finch	Sicalis uropigyalis	Thraupidae	Tanagers	Passeriformes	4	1	LC	Not a Migrant	705565
Brimstone Canary	Crithagra sulphurata	Fringillidae	Finches	Passeriformes	14	12	LC	Not a Migrant	1.86917e+06
Bristle-crowned Starling	Onychognathus salvadorii	Sturnidae	Starlings	Passeriformes	7	3	LC	Not a Migrant	646689
Bristled Grassbird	Chaetornis striata	Locustellidae	Grasshopper-warblers and grassbirds	Passeriformes	6	5	VU	Full Migrant	1.18998e+06
Bristle-nosed Barbet	Gymnobucco peli	Lybiidae	African barbets	Piciformes	5	8	LC	Not a Migrant	1.35094e+06
Bristle-thighed Curlew	Numenius tahitiensis	Scolopacidae	Sandpipers, snipes, phalaropes	Charadriiformes	1	1	VU	Full Migrant	102180
Broad-billed Fairy-wren	Chenorhamphus grayi	Maluridae	Fairy-wrens	Passeriformes	4	2	LC	Not a Migrant	188416
Broad-billed Flycatcher	Myiagra ruficollis	Monarchidae	Monarch-flycatchers	Passeriformes	5	4	LC	Not a Migrant	580888
Broad-billed Hummingbird	Cynanthus latirostris	Trochilidae	Hummingbirds	Caprimulgiformes	2	2	LC	Full Migrant	742898
Broad-billed Motmot	Electron platyrhynchum	Momotidae	Motmots	Coraciiformes	5	2	LC	Not a Migrant	2.86412e+06
Broad-billed Prion	Pachyptila vittata	Procellariidae	Petrels, shearwaters	Procellariiformes	8	5	LC	Not a Migrant	5.0803e+07
Broad-billed Roller	Eurystomus glaucurus	Coraciidae	Rollers	Coraciiformes	21	26	LC	Full Migrant	1.38809e+07
Broad-billed Sandpiper	Calidris falcinellus	Scolopacidae	Sandpipers, snipes, phalaropes	Charadriiformes	25	21	LC	Full Migrant	3.24797e+06
Broad-billed Tody	Todus subulatus	Todidae	Todies	Coraciiformes	3	2	LC	Not a Migrant	74799.7
Broad-billed Warbler	Tickellia hodgsoni	Scotocercidae	Bush-warblers	Passeriformes	7	7	LC	Not a Migrant	616057
Broad-tailed Grassbird	Schoenicola platyurus	Locustellidae	Grasshopper-warblers and grassbirds	Passeriformes	1	1	VU	Not a Migrant	39801.5
Broad-tailed Hummingbird	Selasphorus platycercus	Trochilidae	Hummingbirds	Caprimulgiformes	2	2	LC	Full Migrant	696942
Broad-tailed Paradise-whydah	Vidua obtusa	Viduidae	Whydahs and indigobirds	Passeriformes	8	11	LC	Not a Migrant	3.24242e+06
Broad-tipped Hermit	Anopetia gounellei	Trochilidae	Hummingbirds	Caprimulgiformes	1	1	LC	Not a Migrant	534926
Broad-winged Hawk	Buteo platypterus	Accipitridae	Hawks, eagles	Accipitriformes	8	5	LC	Full Migrant	12158210
Brolga	Antigone rubicunda	Gruidae	Cranes	Gruiformes	4	3	LC	Not a Migrant	3.55987e+06
Bronze Mannikin	Spermestes cucullata	Estrildidae	Waxbills	Passeriformes	21	24	LC	Not a Migrant	8.6773e+06
Bronze Parotia	Parotia berlepschi	Paradisaeidae	Birds-of-paradise	Passeriformes	1	1	LC	Not a Migrant	779.37
Bronze Sunbird	Nectarinia kilimensis	Nectariniidae	Sunbirds	Passeriformes	8	9	LC	Not a Migrant	511132
Bronze-brown Cowbird	Molothrus armenti	Icteridae	New World blackbirds	Passeriformes	1	1	VU	Full Migrant	4138.72
Bronzed Cowbird	Molothrus aeneus	Icteridae	New World blackbirds	Passeriformes	2	2	LC	Full Migrant	2.51819e+06
Bronzed Drongo	Dicrurus aeneus	Dicruridae	Drongos	Passeriformes	13	12	LC	Not a Migrant	4.63937e+06
Bronze-green Euphonia	Euphonia mesochrysa	Fringillidae	Finches	Passeriformes	4	1	LC	Not a Migrant	193538
Bronze-olive Pygmy-tyrant	Pseudotriccus pelzelni	Tyrannidae	Tyrant-flycatchers	Passeriformes	3	1	LC	Not a Migrant	148376
Bronze-tailed Comet	Polyonymus caroli	Trochilidae	Hummingbirds	Caprimulgiformes	3	1	LC	Not a Migrant	159553
Bronze-tailed Peacock-pheasant	Polyplectron chalcurum	Phasianidae	Pheasants, partridges, turkeys, grouse	Galliformes	1	1	LC	Not a Migrant	83208.6
Bronze-tailed Plumeleteer	Chalybura urochrysia	Trochilidae	Hummingbirds	Caprimulgiformes	3	1	LC	Not a Migrant	208991
Bronze-tailed Starling	Lamprotornis chalcurus	Sturnidae	Starlings	Passeriformes	6	9	LC	Not a Migrant	2.45456e+06
Bronze-tailed Thornbill	Chalcostigma heteropogon	Trochilidae	Hummingbirds	Caprimulgiformes	1	1	LC	Not a Migrant	29042.3
Bronze-winged Courser	Rhinoptilus chalcopterus	Glareolidae	Coursers, pratincoles	Charadriiformes	19	22	LC	Full Migrant	1.01651e+07
Bronze-winged Jacana	Metopidius indicus	Jacanidae	Jacanas	Charadriiformes	13	12	LC	Not a Migrant	2.64933e+06
Bronze-winged Parrot	Pionus chalcopterus	Psittacidae	Parrots	Psittaciformes	3	1	LC	Nomadic	158503
Bronze-winged Woodpecker	Colaptes aeruginosus	Picidae	Woodpeckers	Piciformes	1	1	LC	Not a Migrant	127572
Bronzy Hermit	Glaucis aeneus	Trochilidae	Hummingbirds	Caprimulgiformes	1	1	LC	Not a Migrant	170965
Bronzy Inca	Coeligena coeligena	Trochilidae	Hummingbirds	Caprimulgiformes	4	1	LC	Not a Migrant	387643
Bronzy Jacamar	Galbula leucogastra	Galbulidae	Jacamars	Piciformes	8	5	LC	Not a Migrant	2.99142e+06
Brooks's Leaf-warbler	Phylloscopus subviridis	Phylloscopidae	Leaf-warblers	Passeriformes	5	3	LC	Altitudinal Migrant	523915
Brown Accentor	Prunella fulvescens	Prunellidae	Accentors	Passeriformes	14	10	LC	Not a Migrant	3.21042e+06
Brown Babbler	Turdoides plebejus	Leiotrichidae	Laughingthrushes and allies	Passeriformes	10	11	LC	Not a Migrant	5.17306e+06
Brown Boobook	Ninox scutulata	Strigidae	Typical owls	Strigiformes	16	15	LC	Not a Migrant	5.21518e+06
Brown Booby	Sula leucogaster	Sulidae	Gannets, boobies	Suliformes	45	45	LC	Not a Migrant	1.36905e+08
Brown Bullfinch	Pyrrhula nipalensis	Fringillidae	Finches	Passeriformes	8	7	LC	Not a Migrant	2.20276e+06
Brown Cachalote	Pseudoseisura lophotes	Furnariidae	Ovenbirds	Passeriformes	5	3	LC	Not a Migrant	1.31391e+06
Brown Crake	Zapornia akool	Rallidae	Rails, gallinules, coots	Gruiformes	10	9	LC	Full Migrant	3.89547e+06
Brown Cuckoo-dove	Macropygia phasianella	Columbidae	Pigeons, doves	Columbiformes	1	1	LC	Not a Migrant	582030
Brown Dipper	Cinclus pallasii	Cinclidae	Dippers	Passeriformes	22	19	LC	Not a Migrant	9.42547e+06
Brown Eared-pheasant	Crossoptilon mantchuricum	Phasianidae	Pheasants, partridges, turkeys, grouse	Galliformes	1	1	VU	Not a Migrant	188622
Brown Emu-tail	Bradypterus brunneus	Locustellidae	Grasshopper-warblers and grassbirds	Passeriformes	2	1	LC	Not a Migrant	52379.9
Brown Falcon	Falco berigora	Falconidae	Falcons, caracaras	Falconiformes	4	3	LC	Not a Migrant	8.27351e+06
Brown Firefinch	Lagonosticta nitidula	Estrildidae	Waxbills	Passeriformes	6	7	LC	Not a Migrant	1.50981e+06
Brown Fish-owl	Ketupa zeylonensis	Strigidae	Typical owls	Strigiformes	18	16	LC	Not a Migrant	5.4809e+06
Brown Fulvetta	Alcippe brunneicauda	Leiotrichidae	Laughingthrushes and allies	Passeriformes	5	3	NT	Not a Migrant	764717
Brown Gerygone	Gerygone mouki	Acanthizidae	Thornbills	Passeriformes	1	1	LC	Not a Migrant	387638
Brown Goshawk	Accipiter fasciatus	Accipitridae	Hawks, eagles	Accipitriformes	7	7	LC	Not a Migrant	8.1802e+06
Brown Grasshopper-warbler	Locustella luteoventris	Locustellidae	Grasshopper-warblers and grassbirds	Passeriformes	10	9	LC	Altitudinal Migrant	1.71017e+06
Brown Honeyeater	Lichmera indistincta	Meliphagidae	Honeyeaters	Passeriformes	5	4	LC	Nomadic	5.3518e+06
Brown Illadopsis	Illadopsis fulvescens	Pellorneidae	Ground babblers	Passeriformes	9	15	LC	Not a Migrant	2.85538e+06
Brown Inca	Coeligena wilsoni	Trochilidae	Hummingbirds	Caprimulgiformes	1	1	LC	Not a Migrant	34159
Brown Jacamar	Brachygalba lugubris	Galbulidae	Jacamars	Piciformes	8	5	LC	Not a Migrant	4.79877e+06
Brown Jay	Cyanocorax morio	Corvidae	Crows and jays	Passeriformes	2	2	LC	Not a Migrant	670091
Brown Lory	Chalcopsitta duivenbodei	Psittacidae	Parrots	Psittaciformes	4	2	LC	Not a Migrant	63546.4
Brown Mesite	Mesitornis unicolor	Mesitornithidae	Mesites	Mesitornithiformes	2	1	VU	Altitudinal Migrant	37168.1
Brown Nightjar	Veles binotatus	Caprimulgidae	Nightjars	Caprimulgiformes	3	7	LC	Not a Migrant	701720
Brown Noddy	Anous stolidus	Laridae	Gulls, terns, skimmers	Charadriiformes	44	42	LC	Not a Migrant	1.68965e+08
Brown Nunlet	Nonnula brunnea	Bucconidae	Puffbirds	Piciformes	3	1	LC	Not a Migrant	251223
Brown Oriole	Oriolus szalayi	Oriolidae	Old World orioles	Passeriformes	4	2	LC	Not a Migrant	680369
Brown Parrot	Poicephalus meyeri	Psittacidae	Parrots	Psittaciformes	17	17	LC	Not a Migrant	5.83582e+06
Brown Parrotbill	Cholornis unicolor	Sylviidae	Old World warblers and parrotbills	Passeriformes	5	5	LC	Not a Migrant	150399
Brown Pelican	Pelecanus occidentalis	Pelecanidae	Pelicans	Pelecaniformes	9	7	LC	Full Migrant	6.5004e+06
Brown Prinia	Prinia polychroa	Cisticolidae	Cisticolas and allies	Passeriformes	7	7	LC	Altitudinal Migrant	734234
Brown Quail	Synoicus ypsilophorus	Phasianidae	Pheasants, partridges, turkeys, grouse	Galliformes	5	4	LC	Nomadic	5.8406e+06
Brown Rockchat	Oenanthe fusca	Muscicapidae	Old World flycatchers and chats	Passeriformes	3	2	LC	Not a Migrant	1.06223e+06
Brown Scrub-robin	Tychaedon signata	Muscicapidae	Old World flycatchers and chats	Passeriformes	9	4	LC	Not a Migrant	167351
Brown Shrike	Lanius cristatus	Laniidae	Shrikes	Passeriformes	20	18	LC	Full Migrant	2.19999e+07
Brown Sicklebill	Epimachus meyeri	Paradisaeidae	Birds-of-paradise	Passeriformes	4	2	LC	Not a Migrant	135053
Brown Skua	Catharacta antarctica	Stercorariidae	Skuas	Charadriiformes	9	6	LC	Full Migrant	8.79906e+07
Brown Snake-eagle	Circaetus cinereus	Accipitridae	Hawks, eagles	Accipitriformes	19	23	LC	Full Migrant	1.1541e+07
Brown Songlark	Cincloramphus cruralis	Locustellidae	Grasshopper-warblers and grassbirds	Passeriformes	1	1	LC	Full Migrant	6.38875e+06
Brown Tanager	Orchesticus abeillei	Thraupidae	Tanagers	Passeriformes	1	1	NT	Not a Migrant	163526
Brown Teal	Anas chlorotis	Anatidae	Ducks, geese, swans	Anseriformes	2	1	NT	Not a Migrant	63707.2
Brown Thornbill	Acanthiza pusilla	Acanthizidae	Thornbills	Passeriformes	1	1	LC	Not a Migrant	1.13182e+06
Brown Thrasher	Toxostoma rufum	Mimidae	Mockingbirds and thrashers	Passeriformes	2	1	LC	Full Migrant	5.85912e+06
Brown Tinamou	Crypturellus obsoletus	Tinamidae	Tinamous	Struthioniformes	5	3	LC	Not a Migrant	1.84183e+06
Brown Tit-babbler	Macronus striaticeps	Timaliidae	Scimitar-babblers and allies	Passeriformes	2	1	LC	Not a Migrant	109828
Brown Treecreeper	Climacteris picumnus	Climacteridae	Australasian treecreepers	Passeriformes	1	1	LC	Not a Migrant	2.2694e+06
Brown Trembler	Cinclocerthia ruficauda	Mimidae	Mockingbirds and thrashers	Passeriformes	3	3	LC	Not a Migrant	3295.06
Brown Twinspot	Clytospiza monteiri	Estrildidae	Waxbills	Passeriformes	5	8	LC	Not a Migrant	1.19353e+06
Brown Violet-ear	Colibri delphinae	Trochilidae	Hummingbirds	Caprimulgiformes	7	4	LC	Altitudinal Migrant	1.20007e+06
Brown Warbler	Sylvia lugens	Sylviidae	Old World warblers and parrotbills	Passeriformes	7	6	LC	Not a Migrant	401533
Brown Whistler	Pachycephala griseiceps	Pachycephalidae	Whistlers	Passeriformes	4	3	LC	Not a Migrant	753374
Brown Woodland-warbler	Phylloscopus umbrovirens	Phylloscopidae	Leaf-warblers	Passeriformes	10	10	LC	Not a Migrant	611975
Brown Wood-owl	Strix leptogrammica	Strigidae	Typical owls	Strigiformes	15	13	LC	Not a Migrant	5.42857e+06
Brown Wood-rail	Aramides wolfi	Rallidae	Rails, gallinules, coots	Gruiformes	3	1	VU	Not a Migrant	119661
Brown-and-white Barbet	Lybius senex	Lybiidae	African barbets	Piciformes	2	1	LC	Not a Migrant	84838.4
Brown-and-yellow Marshbird	Pseudoleistes virescens	Icteridae	New World blackbirds	Passeriformes	3	3	LC	Full Migrant	1.21834e+06
Brown-backed Chat-tyrant	Ochthoeca fumicolor	Tyrannidae	Tyrant-flycatchers	Passeriformes	4	1	LC	Not a Migrant	246239
Brown-backed Dove	Leptotila battyi	Columbidae	Pigeons, doves	Columbiformes	1	1	VU	Not a Migrant	1791.99
Brown-backed Flowerpecker	Dicaeum everetti	Dicaeidae	Flowerpeckers	Passeriformes	1	1	NT	Not a Migrant	214852
Brown-backed Honeybird	Prodotiscus regulus	Indicatoridae	Honeyguides	Piciformes	20	20	LC	Not a Migrant	3.18675e+06
Brown-backed Honeyeater	Ramsayornis modestus	Meliphagidae	Honeyeaters	Passeriformes	4	3	LC	Full Migrant	290171
Brown-backed Mockingbird	Mimus dorsalis	Mimidae	Mockingbirds and thrashers	Passeriformes	4	1	LC	Not a Migrant	173823
Brown-backed Needletail	Hirundapus giganteus	Apodidae	Swifts	Caprimulgiformes	13	11	LC	Not a Migrant	2.71579e+06
Brown-backed Parrotlet	Touit melanonotus	Psittacidae	Parrots	Psittaciformes	1	1	VU	Not a Migrant	25303.3
Brown-backed Scrub-robin	Cercotrichas hartlaubi	Muscicapidae	Old World flycatchers and chats	Passeriformes	6	8	LC	Not a Migrant	612316
Brown-backed Solitaire	Myadestes occidentalis	Turdidae	Thrushes	Passeriformes	1	1	LC	Not a Migrant	528718
Brown-backed Whistler	Pachycephala modesta	Pachycephalidae	Whistlers	Passeriformes	3	1	LC	Not a Migrant	68146.9
Brown-backed Woodpecker	Dendropicos obsoletus	Picidae	Woodpeckers	Piciformes	10	12	LC	Not a Migrant	5.96759e+06
Brown-banded Antpitta	Grallaria milleri	Grallariidae	Antpittas	Passeriformes	1	1	VU	Not a Migrant	15325.1
Brown-banded Puffbird	Notharchus ordii	Bucconidae	Puffbirds	Piciformes	5	2	LC	Not a Migrant	524007
Brown-banded Rail	Lewinia mirifica	Rallidae	Rails, gallinules, coots	Gruiformes	2	1	DD	Not a Migrant	105069
Brown-bellied Antwren	Epinecrophylla gutturalis	Thamnophilidae	Typical antbirds	Passeriformes	5	5	NT	Not a Migrant	1.09409e+06
Brown-bellied Swallow	Orochelidon murina	Hirundinidae	Swallows and martins	Passeriformes	4	1	LC	Not a Migrant	425662
Brown-billed Scythebill	Campylorhamphus pusillus	Furnariidae	Ovenbirds	Passeriformes	3	1	LC	Not a Migrant	177569
Brown-breasted Bamboo-tyrant	Hemitriccus obsoletus	Tyrannidae	Tyrant-flycatchers	Passeriformes	2	2	LC	Not a Migrant	262971
Brown-breasted Barbet	Pogonornis melanopterus	Lybiidae	African barbets	Piciformes	5	4	LC	Not a Migrant	809570
Brown-breasted Bulbul	Pycnonotus xanthorrhous	Pycnonotidae	Bulbuls	Passeriformes	6	6	LC	Not a Migrant	1.74102e+06
Brown-breasted Flycatcher	Muscicapa muttui	Muscicapidae	Old World flycatchers and chats	Passeriformes	8	7	LC	Full Migrant	1.29205e+06
Brown-breasted Gerygone	Gerygone ruficollis	Acanthizidae	Thornbills	Passeriformes	4	2	LC	Not a Migrant	107780
Brown-breasted Parakeet	Pyrrhura calliptera	Psittacidae	Parrots	Psittaciformes	1	1	VU	Not a Migrant	34049.9
Brown-capped Babbler	Pellorneum fuscocapillus	Pellorneidae	Ground babblers	Passeriformes	2	1	LC	Not a Migrant	53280.7
Brown-capped Emerald Dove	Chalcophaps longirostris	Columbidae	Pigeons, doves	Columbiformes	7	7	LC	Not a Migrant	639180
Brown-capped Fantail	Rhipidura diluta	Rhipiduridae	Fantails	Passeriformes	1	1	LC	Not a Migrant	30545.4
Brown-capped Laughingthrush	Trochalopteron austeni	Leiotrichidae	Laughingthrushes and allies	Passeriformes	2	2	LC	Not a Migrant	54762.1
Brown-capped Rosy-finch	Leucosticte australis	Fringillidae	Finches	Passeriformes	1	1	EN	Full Migrant	178379
Brown-capped Tit-spinetail	Leptasthenura fuliginiceps	Furnariidae	Ovenbirds	Passeriformes	4	1	LC	Altitudinal Migrant	369468
Brown-capped Tyrannulet	Ornithion brunneicapillus	Tyrannidae	Tyrant-flycatchers	Passeriformes	1	1	LC	Not a Migrant	282995
Brown-capped Vireo	Vireo leucophrys	Vireonidae	Vireos	Passeriformes	4	1	LC	Not a Migrant	592873
Brown-capped Weaver	Ploceus insignis	Ploceidae	Weavers	Passeriformes	7	7	LC	Not a Migrant	247177
Brown-capped Whitestart	Myioborus brunniceps	Parulidae	New World warblers	Passeriformes	4	1	LC	Not a Migrant	112337
Brown-cheeked Bulbul	Alophoixus bres	Pycnonotidae	Bulbuls	Passeriformes	1	1	NT	Not a Migrant	87148.9
Brown-cheeked Fulvetta	Alcippe poioicephala	Leiotrichidae	Laughingthrushes and allies	Passeriformes	7	7	LC	Not a Migrant	2.02397e+06
Brown-cheeked Hornbill	Bycanistes cylindricus	Bucerotidae	Hornbills	Bucerotiformes	3	4	VU	Not a Migrant	477009
Brown-cheeked Laughingthrush	Trochalopteron henrici	Leiotrichidae	Laughingthrushes and allies	Passeriformes	2	2	LC	Not a Migrant	151106
Brown-chested Alethe	Chamaetylas poliocephala	Muscicapidae	Old World flycatchers and chats	Passeriformes	8	12	LC	Not a Migrant	1.59969e+06
Brown-chested Barbet	Capito brunneipectus	Capitonidae	New World barbets	Piciformes	1	1	LC	Not a Migrant	105842
Brown-chested Jungle-flycatcher	Cyornis brunneatus	Muscicapidae	Old World flycatchers and chats	Passeriformes	4	3	VU	Full Migrant	677462
Brown-chested Lapwing	Vanellus superciliosus	Charadriidae	Plovers	Charadriiformes	6	9	LC	Full Migrant	3.36464e+06
Brown-chested Martin	Progne tapera	Hirundinidae	Swallows and martins	Passeriformes	8	6	LC	Full Migrant	1.45495e+07
Brown-crested Flycatcher	Myiarchus tyrannulus	Tyrannidae	Tyrant-flycatchers	Passeriformes	9	8	LC	Full Migrant	1.05914e+07
Brown-crowned Scimitar-babbler	Pomatorhinus phayrei	Timaliidae	Scimitar-babblers and allies	Passeriformes	6	6	LC	Not a Migrant	612989
Brown-crowned Tchagra	Tchagra australis	Malaconotidae	Bush-shrikes	Passeriformes	16	20	LC	Not a Migrant	8.30515e+06
Brown-eared Bulbul	Hypsipetes amaurotis	Pycnonotidae	Bulbuls	Passeriformes	6	5	LC	Full Migrant	715068
Brown-eared Woodpecker	Campethera caroli	Picidae	Woodpeckers	Piciformes	6	11	LC	Not a Migrant	3.84973e+06
Brown-faced Barbet	Pogonornis minor	Lybiidae	African barbets	Piciformes	2	4	LC	Not a Migrant	750053
Brown-faced Go-away-bird	Corythaixoides personatus	Musophagidae	Turacos	Musophagiformes	6	2	LC	Not a Migrant	52976.1
Brown-flanked Tanager	Thlypopsis pectoralis	Thraupidae	Tanagers	Passeriformes	3	1	LC	Not a Migrant	12520.9
Brown-fronted Woodpecker	Leiopicus auriceps	Picidae	Woodpeckers	Piciformes	7	5	LC	Altitudinal Migrant	79474.4
Brown-headed Apalis	Apalis alticola	Cisticolidae	Cisticolas and allies	Passeriformes	4	5	LC	Not a Migrant	618221
Brown-headed Barbet	Psilopogon zeylanicus	Megalaimidae	Asian barbets	Piciformes	6	4	LC	Not a Migrant	2.19445e+06
Brown-headed Cowbird	Molothrus ater	Icteridae	New World blackbirds	Passeriformes	3	3	LC	Full Migrant	1.24327e+07
Brown-headed Crow	Corvus fuscicapillus	Corvidae	Crows and jays	Passeriformes	1	1	NT	Not a Migrant	18445.5
Brown-headed Greenlet	Hylophilus brunneiceps	Vireonidae	Vireos	Passeriformes	2	2	LC	Not a Migrant	528917
Brown-headed Gull	Larus brunnicephalus	Laridae	Gulls, terns, skimmers	Charadriiformes	21	17	LC	Full Migrant	2.44221e+06
Brown-headed Honeyeater	Melithreptus brevirostris	Meliphagidae	Honeyeaters	Passeriformes	1	1	LC	Not a Migrant	2.00305e+06
Brown-headed Nuthatch	Sitta pusilla	Sittidae	Nuthatches	Passeriformes	1	1	LC	Not a Migrant	891316
Brown-headed Paradise-kingfisher	Tanysiptera danae	Alcedinidae	Kingfishers	Coraciiformes	3	1	LC	Not a Migrant	27139
Brown-headed Parrot	Poicephalus cryptoxanthus	Psittacidae	Parrots	Psittaciformes	10	5	LC	Not a Migrant	1.18261e+06
Brown-headed Thrush	Turdus chrysolaus	Turdidae	Thrushes	Passeriformes	7	6	LC	Full Migrant	824575
Brown-hooded Gull	Larus maculipennis	Laridae	Gulls, terns, skimmers	Charadriiformes	6	4	LC	Full Migrant	2.37814e+06
Brown-hooded Kingfisher	Halcyon albiventris	Alcedinidae	Kingfishers	Coraciiformes	13	13	LC	Not a Migrant	3.76534e+06
Brown-hooded Parrot	Pyrilia haematotis	Psittacidae	Parrots	Psittaciformes	2	2	LC	Full Migrant	430104
Brownish Elaenia	Elaenia pelzelni	Tyrannidae	Tyrant-flycatchers	Passeriformes	5	2	LC	Not a Migrant	311570
Brownish Twistwing	Cnipodectes subbrunneus	Tyrannidae	Tyrant-flycatchers	Passeriformes	5	2	LC	Not a Migrant	1.95047e+06
Brownish-flanked Bush-warbler	Horornis fortipes	Scotocercidae	Bush-warblers	Passeriformes	10	9	LC	Altitudinal Migrant	2.83445e+06
Brownish-headed Antbird	Myrmelastes brunneiceps	Thamnophilidae	Typical antbirds	Passeriformes	4	1	LC	Not a Migrant	54557.9
Brown-necked Parrot	Poicephalus fuscicollis	Psittacidae	Parrots	Psittaciformes	13	18	LC	Not a Migrant	3.50378e+06
Brown-necked Raven	Corvus ruficollis	Corvidae	Crows and jays	Passeriformes	19	14	LC	Not a Migrant	1.29154e+07
Brown-rumped Bunting	Emberiza affinis	Emberizidae	Old World buntings	Passeriformes	10	10	LC	Not a Migrant	1.3976e+06
Brown-rumped Foliage-gleaner	Automolus melanopezus	Furnariidae	Ovenbirds	Passeriformes	5	2	LC	Not a Migrant	670422
Brown-rumped Minivet	Pericrocotus cantonensis	Campephagidae	Cuckooshrikes	Passeriformes	8	7	LC	Full Migrant	3.49589e+06
Brown-rumped Seedeater	Crithagra tristriata	Fringillidae	Finches	Passeriformes	6	3	LC	Not a Migrant	299348
Brown-rumped Tapaculo	Scytalopus latebricola	Rhinocryptidae	Tapaculos	Passeriformes	1	1	NT	Not a Migrant	10255.9
Brown-tailed Apalis	Apalis flavocincta	Cisticolidae	Cisticolas and allies	Passeriformes	7	4	LC	Not a Migrant	910946
Brown-tailed Chat	Oenanthe scotocerca	Muscicapidae	Old World flycatchers and chats	Passeriformes	8	6	LC	Not a Migrant	554755
Brown-throated Barbet	Psilopogon corvinus	Megalaimidae	Asian barbets	Piciformes	1	1	LC	Not a Migrant	6748.31
Brown-throated Fulvetta	Fulvetta ludlowi	Sylviidae	Old World warblers and parrotbills	Passeriformes	4	4	LC	Altitudinal Migrant	36772.3
Brown-throated Parakeet	Eupsittula pertinax	Psittacidae	Parrots	Psittaciformes	6	7	LC	Full Migrant	1.48096e+06
Brown-throated Sunbird	Anthreptes malacensis	Nectariniidae	Sunbirds	Passeriformes	10	8	LC	Not a Migrant	2.1666e+06
Brown-throated Wattle-eye	Platysteira cyanea	Platysteiridae	Batises and wattle-eyes	Passeriformes	13	16	LC	Not a Migrant	5.59829e+06
Brown-winged Kingfisher	Pelargopsis amauroptera	Alcedinidae	Kingfishers	Coraciiformes	4	4	NT	Not a Migrant	126305
Brown-winged Mourner	Schiffornis turdina	Tityridae	Tityras and allies	Passeriformes	5	2	LC	Not a Migrant	5.58767e+06
Brown-winged Parrotbill	Sinosuthora brunnea	Sylviidae	Old World warblers and parrotbills	Passeriformes	2	2	LC	Not a Migrant	125196
Brown-winged Starling	Aplonis grandis	Sturnidae	Starlings	Passeriformes	3	2	LC	Not a Migrant	31140.5
Brubru	Nilaus afer	Malaconotidae	Bush-shrikes	Passeriformes	19	24	LC	Not a Migrant	1.05554e+07
Bruce's Green-pigeon	Treron waalia	Columbidae	Pigeons, doves	Columbiformes	10	12	LC	Not a Migrant	5.45438e+06
Brush Bronzewing	Phaps elegans	Columbidae	Pigeons, doves	Columbiformes	1	1	LC	Not a Migrant	694565
Brush Cuckoo	Cacomantis variolosus	Cuculidae	Cuckoos	Cuculiformes	11	9	LC	Not a Migrant	3.75078e+06
Brushland Tinamou	Nothoprocta cinerascens	Tinamidae	Tinamous	Struthioniformes	4	2	LC	Not a Migrant	1.20892e+06
Bryan's Shearwater	Puffinus bryani	Procellariidae	Petrels, shearwaters	Procellariiformes	1	1	CR	Full Migrant	3.11453e+06
Bubbling Cisticola	Cisticola bulliens	Cisticolidae	Cisticolas and allies	Passeriformes	2	2	LC	Not a Migrant	308377
Buckley's Forest-falcon	Micrastur buckleyi	Falconidae	Falcons, caracaras	Falconiformes	4	2	LC	Not a Migrant	619557
Budgerigar	Melopsittacus undulatus	Psittacidae	Parrots	Psittaciformes	6	6	LC	Nomadic	6191813
Buff-banded Bushbird	Buettikoferella bivittata	Locustellidae	Grasshopper-warblers and grassbirds	Passeriformes	2	2	LC	Not a Migrant	25788.1
Buff-banded Rail	Hypotaenidia philippensis	Rallidae	Rails, gallinules, coots	Gruiformes	14	14	LC	Full Migrant	2.53256e+06
Buff-banded Tyrannulet	Mecocerculus hellmayri	Tyrannidae	Tyrant-flycatchers	Passeriformes	4	1	LC	Not a Migrant	69941.2
Buff-barred Warbler	Phylloscopus pulcher	Phylloscopidae	Leaf-warblers	Passeriformes	8	8	LC	Altitudinal Migrant	1.52195e+06
Buff-bellied Hermit	Phaethornis subochraceus	Trochilidae	Hummingbirds	Caprimulgiformes	5	2	LC	Not a Migrant	338446
Buff-bellied Hummingbird	Amazilia yucatanensis	Trochilidae	Hummingbirds	Caprimulgiformes	2	2	LC	Full Migrant	582082
Buff-bellied Mannikin	Lonchura melaena	Estrildidae	Waxbills	Passeriformes	3	1	LC	Not a Migrant	12280
Buff-bellied Monarch	Neolalage banksiana	Monarchidae	Monarch-flycatchers	Passeriformes	3	1	LC	Not a Migrant	9879.99
Buff-bellied Penduline-Tit	Anthoscopus sylviella	Remizidae	Penduline-tits	Passeriformes	2	1	LC	Not a Migrant	183180
Buff-bellied Pipit	Anthus rubescens	Motacillidae	Pipits and wagtails	Passeriformes	21	18	LC	Full Migrant	3.70487e+07
Buff-bellied Puffbird	Notharchus swainsoni	Bucconidae	Puffbirds	Piciformes	3	3	LC	Not a Migrant	927377
Buff-bellied Tanager	Thlypopsis inornata	Thraupidae	Tanagers	Passeriformes	3	1	LC	Not a Migrant	20048.3
Buff-bellied Warbler	Phyllolais pulchella	Cisticolidae	Cisticolas and allies	Passeriformes	9	9	LC	Not a Migrant	2.0787e+06
Buff-breasted Babbler	Trichastoma tickelli	Pellorneidae	Ground babblers	Passeriformes	9	9	LC	Not a Migrant	851979
Buff-breasted Buttonquail	Turnix olivii	Turnicidae	Buttonquails	Charadriiformes	1	1	EN	Not a Migrant	2066.24
Buff-breasted Earthcreeper	Upucerthia validirostris	Furnariidae	Ovenbirds	Passeriformes	4	1	LC	Not a Migrant	731196
Buff-breasted Flycatcher	Empidonax fulvifrons	Tyrannidae	Tyrant-flycatchers	Passeriformes	2	2	LC	Full Migrant	713581
Buff-breasted Mountain-tanager	Dubusia taeniata	Thraupidae	Tanagers	Passeriformes	3	1	LC	Not a Migrant	212512
Buff-breasted Paradise-kingfisher	Tanysiptera sylvia	Alcedinidae	Kingfishers	Coraciiformes	4	3	LC	Full Migrant	395149
Buff-breasted Sabrewing	Campylopterus duidae	Trochilidae	Hummingbirds	Caprimulgiformes	2	2	LC	Not a Migrant	102777
Buff-breasted Sandpiper	Calidris subruficollis	Scolopacidae	Sandpipers, snipes, phalaropes	Charadriiformes	8	5	NT	Full Migrant	1.16461e+07
Buff-breasted Tody-tyrant	Hemitriccus mirandae	Tyrannidae	Tyrant-flycatchers	Passeriformes	1	1	VU	Not a Migrant	80362.5
Buff-breasted Warbling-finch	Microspingus lateralis	Thraupidae	Tanagers	Passeriformes	1	1	LC	Not a Migrant	57423.1
Buff-breasted Wheatear	Oenanthe bottae	Muscicapidae	Old World flycatchers and chats	Passeriformes	1	1	LC	Not a Migrant	116654
Buff-breasted Wren	Cantorchilus leucotis	Troglodytidae	Wrens	Passeriformes	8	6	LC	Not a Migrant	8.70961e+06
Buff-bridled Inca-finch	Incaspiza laeta	Thraupidae	Tanagers	Passeriformes	3	1	LC	Not a Migrant	28938.7
Buff-browed Chachalaca	Ortalis superciliaris	Cracidae	Guans, chachalacas, curassows	Galliformes	1	1	LC	Not a Migrant	441384
Buff-browed Foliage-gleaner	Syndactyla rufosuperciliata	Furnariidae	Ovenbirds	Passeriformes	5	3	LC	Not a Migrant	1.72683e+06
Buff-cheeked Greenlet	Pachysylvia muscicapina	Vireonidae	Vireos	Passeriformes	8	5	LC	Not a Migrant	2.38673e+06
Buff-cheeked Tody-flycatcher	Poecilotriccus senex	Tyrannidae	Tyrant-flycatchers	Passeriformes	5	2	LC	Not a Migrant	7349.28
Buff-collared Nightjar	Antrostomus ridgwayi	Caprimulgidae	Nightjars	Caprimulgiformes	2	2	LC	Not a Migrant	631238
Buff-crested Bustard	Lophotis gindiana	Otididae	Bustards	Otidiformes	8	5	LC	Not a Migrant	1.77767e+06
Buff-eared Brown-dove	Phapitreron nigrorum	Columbidae	Pigeons, doves	Columbiformes	2	1	LC	Not a Migrant	34140.9
Buff-faced Pygmy-parrot	Micropsitta pusio	Psittacidae	Parrots	Psittaciformes	4	2	LC	Not a Migrant	290279
Buff-faced Scrubwren	Sericornis perspicillatus	Acanthizidae	Thornbills	Passeriformes	4	2	LC	Not a Migrant	122450
Buff-fronted Foliage-gleaner	Philydor rufum	Furnariidae	Ovenbirds	Passeriformes	5	3	LC	Not a Migrant	2.18768e+06
Buff-fronted Owl	Aegolius harrisii	Strigidae	Typical owls	Strigiformes	6	4	LC	Not a Migrant	1.09855e+06
Buff-fronted Quail-dove	Zentrygon costaricensis	Columbidae	Pigeons, doves	Columbiformes	1	1	LC	Not a Migrant	16523.8
Buff-headed Coucal	Centropus milo	Cuculidae	Cuckoos	Cuculiformes	1	1	LC	Not a Migrant	11026.5
Bufflehead	Bucephala albeola	Anatidae	Ducks, geese, swans	Anseriformes	3	2	LC	Full Migrant	1.56922e+07
Buff-necked Ibis	Theristicus caudatus	Threskiornithidae	Ibises, spoonbills	Pelecaniformes	7	5	LC	Not a Migrant	5.14614e+06
Buff-necked Woodpecker	Meiglyptes tukki	Picidae	Woodpeckers	Piciformes	6	4	NT	Not a Migrant	772220
Buff-rumped Thornbill	Acanthiza reguloides	Acanthizidae	Thornbills	Passeriformes	1	1	LC	Not a Migrant	1.84342e+06
Buff-rumped Warbler	Myiothlypis fulvicauda	Parulidae	New World warblers	Passeriformes	5	2	LC	Not a Migrant	2.47311e+06
Buff-rumped Wheatear	Oenanthe moesta	Muscicapidae	Old World flycatchers and chats	Passeriformes	3	3	LC	Not a Migrant	987108
Buff-rumped Woodpecker	Meiglyptes grammithorax	Picidae	Woodpeckers	Piciformes	6	4	LC	Not a Migrant	1.39233e+06
Buff-sided Robin	Poecilodryas cerviniventris	Petroicidae	Australasian robins	Passeriformes	1	1	LC	Not a Migrant	450122
Buff-spotted Flameback	Chrysocolaptes lucidus	Picidae	Woodpeckers	Piciformes	2	1	LC	Not a Migrant	119803
Buff-spotted Flufftail	Sarothrura elegans	Rallidae	Rails, gallinules, coots	Gruiformes	18	17	LC	Altitudinal Migrant	7.0478e+06
Buff-spotted Woodpecker	Campethera nivosa	Picidae	Woodpeckers	Piciformes	9	15	LC	Not a Migrant	3.82584e+06
Buff-streaked Chat	Campicoloides bifasciatus	Muscicapidae	Old World flycatchers and chats	Passeriformes	7	3	LC	Not a Migrant	244641
Buff-tailed Coronet	Boissonneaua flavescens	Trochilidae	Hummingbirds	Caprimulgiformes	1	1	LC	Not a Migrant	128710
Buff-tailed Sicklebill	Eutoxeres condamini	Trochilidae	Hummingbirds	Caprimulgiformes	4	1	LC	Not a Migrant	370060
Buff-thighed Puffleg	Haplophaedia assimilis	Trochilidae	Hummingbirds	Caprimulgiformes	4	1	LC	Not a Migrant	59077.3
Buff-throated Apalis	Apalis rufogularis	Cisticolidae	Cisticolas and allies	Passeriformes	6	10	LC	Not a Migrant	2.74728e+06
Buff-throated Foliage-gleaner	Automolus ochrolaemus	Furnariidae	Ovenbirds	Passeriformes	8	5	LC	Not a Migrant	6.4289e+06
Buff-throated Partridge	Tetraophasis szechenyii	Phasianidae	Pheasants, partridges, turkeys, grouse	Galliformes	2	2	LC	Not a Migrant	524229
Buff-throated Purpletuft	Iodopleura pipra	Tityridae	Tityras and allies	Passeriformes	1	1	EN	Not a Migrant	256178
Buff-throated Saltator	Saltator maximus	Thraupidae	Tanagers	Passeriformes	8	5	LC	Not a Migrant	9.5446e+06
Buff-throated Sunbird	Chalcomitra adelberti	Nectariniidae	Sunbirds	Passeriformes	4	5	LC	Not a Migrant	915044
Buff-throated Tody-tyrant	Hemitriccus rufigularis	Tyrannidae	Tyrant-flycatchers	Passeriformes	4	1	NT	Not a Migrant	91223.2
Buff-throated Warbler	Phylloscopus subaffinis	Phylloscopidae	Leaf-warblers	Passeriformes	7	6	LC	Altitudinal Migrant	3.40099e+06
Buff-throated Woodcreeper	Xiphorhynchus guttatus	Furnariidae	Ovenbirds	Passeriformes	5	5	LC	Not a Migrant	2.00542e+06
Buff-vented Bulbul	Iole charlottae	Pycnonotidae	Bulbuls	Passeriformes	6	4	NT	Not a Migrant	1.13117e+06
Buff-winged Cinclodes	Cinclodes fuscus	Furnariidae	Ovenbirds	Passeriformes	3	3	LC	Full Migrant	2.50743e+06
Buff-winged Starfrontlet	Coeligena lutetiae	Trochilidae	Hummingbirds	Caprimulgiformes	3	1	LC	Not a Migrant	63339.4
Buffy Fish-owl	Ketupa ketupu	Strigidae	Typical owls	Strigiformes	11	9	LC	Not a Migrant	2.55677e+06
Buffy Helmetcrest	Oxypogon stuebelii	Trochilidae	Hummingbirds	Caprimulgiformes	1	1	VU	Not a Migrant	4079.67
Buffy Hummingbird	Leucippus fallax	Trochilidae	Hummingbirds	Caprimulgiformes	1	1	LC	Not a Migrant	93947.1
Buffy Laughingthrush	Garrulax berthemyi	Leiotrichidae	Laughingthrushes and allies	Passeriformes	1	1	LC	Not a Migrant	745866
Buffy Pipit	Anthus vaalensis	Motacillidae	Pipits and wagtails	Passeriformes	12	11	LC	Not a Migrant	4.45253e+06
Buffy Tit-spinetail	Leptasthenura berlepschi	Furnariidae	Ovenbirds	Passeriformes	4	1	LC	Full Migrant	380166
Buffy Tuftedcheek	Pseudocolaptes lawrencii	Furnariidae	Ovenbirds	Passeriformes	1	1	LC	Not a Migrant	6603.07
Buffy-crowned Wood-partridge	Dendrortyx leucophrys	Odontophoridae	New World quails	Galliformes	1	1	LC	Not a Migrant	117127
Buffy-fronted Seedeater	Sporophila frontalis	Thraupidae	Tanagers	Passeriformes	3	3	VU	Not a Migrant	280054
Bugun Liocichla	Liocichla bugunorum	Leiotrichidae	Laughingthrushes and allies	Passeriformes	1	1	CR	Not a Migrant	2.7529
Bukidnon Woodcock	Scolopax bukidnonensis	Scolopacidae	Sandpipers, snipes, phalaropes	Charadriiformes	2	1	LC	Not a Migrant	8323.3
Buller's Albatross	Thalassarche bulleri	Diomedeidae	Albatrosses	Procellariiformes	3	1	NT	Full Migrant	2.91344e+07
Buller's Shearwater	Ardenna bulleri	Procellariidae	Petrels, shearwaters	Procellariiformes	3	1	VU	Full Migrant	1.098e+08
Bull-headed Shrike	Lanius bucephalus	Laniidae	Shrikes	Passeriformes	6	5	LC	Full Migrant	2.46238e+06
Bullock's Oriole	Icterus bullockiorum	Icteridae	New World blackbirds	Passeriformes	3	2	LC	Full Migrant	5.1576e+06
Bulwer's Petrel	Bulweria bulwerii	Procellariidae	Petrels, shearwaters	Procellariiformes	30	24	LC	Full Migrant	1.17389e+08
Bulwer's Pheasant	Lophura bulweri	Phasianidae	Pheasants, partridges, turkeys, grouse	Galliformes	1	1	VU	Not a Migrant	274609
Bumblebee Hummingbird	Atthis heloisa	Trochilidae	Hummingbirds	Caprimulgiformes	1	1	LC	Not a Migrant	247558
Burchell's Courser	Cursorius rufus	Glareolidae	Coursers, pratincoles	Charadriiformes	7	5	LC	Not a Migrant	1.39207e+06
Burchell's Sandgrouse	Pterocles burchelli	Pteroclidae	Sandgrouse	Pterocliformes	8	6	LC	Not a Migrant	1.21851e+06
Burchell's Starling	Lamprotornis australis	Sturnidae	Starlings	Passeriformes	9	8	LC	Not a Migrant	1.55789e+06
Burmese Bushlark	Mirafra microptera	Alaudidae	Larks	Passeriformes	1	1	LC	Not a Migrant	91215.7
Burmese Collared-dove	Streptopelia xanthocycla	Columbidae	Pigeons, doves	Columbiformes	1	1	LC	Full Migrant	230040
Burmese Myna	Acridotheres burmannicus	Sturnidae	Starlings	Passeriformes	2	2	LC	Not a Migrant	327472
Burmese Nuthatch	Sitta neglecta	Sittidae	Nuthatches	Passeriformes	6	6	LC	Not a Migrant	558587
Burmese Shrike	Lanius collurioides	Laniidae	Shrikes	Passeriformes	10	9	LC	Full Migrant	2.12657e+06
Burmese Yuhina	Yuhina humilis	Zosteropidae	White-eyes and yuhinas	Passeriformes	2	2	LC	Not a Migrant	57796.6
Burnished-buff Tanager	Tangara cayana	Thraupidae	Tanagers	Passeriformes	8	5	LC	Not a Migrant	1.4677e+06
Burnt-necked Eremomela	Eremomela usticollis	Cisticolidae	Cisticolas and allies	Passeriformes	9	9	LC	Not a Migrant	1.43095e+06
Burrowing Owl	Athene cunicularia	Strigidae	Typical owls	Strigiformes	10	6	LC	Full Migrant	1.51563e+07
Burrowing Parrot	Cyanoliseus patagonus	Psittacidae	Parrots	Psittaciformes	1	1	LC	Full Migrant	1.21779e+06
Buru Boobook	Ninox hantu	Strigidae	Typical owls	Strigiformes	1	1	LC	Not a Migrant	8411.24
Buru Cuckooshrike	Coracina fortis	Campephagidae	Cuckooshrikes	Passeriformes	1	1	NT	Not a Migrant	8554.33
Buru Dwarf-kingfisher	Ceyx cajeli	Alcedinidae	Kingfishers	Coraciiformes	1	1	NT	Not a Migrant	8554.31
Buru Fantail	Rhipidura bouruensis	Rhipiduridae	Fantails	Passeriformes	1	1	LC	Not a Migrant	7509.46
Buru Flowerpecker	Dicaeum erythrothorax	Dicaeidae	Flowerpeckers	Passeriformes	1	1	LC	Not a Migrant	8554.41
Buru Green-pigeon	Treron aromaticus	Columbidae	Pigeons, doves	Columbiformes	1	1	NT	Not a Migrant	8554.31
Buru Honeyeater	Lichmera deningeri	Meliphagidae	Honeyeaters	Passeriformes	1	1	LC	Not a Migrant	8554.41
Buru Mountain-pigeon	Gymnophaps mada	Columbidae	Pigeons, doves	Columbiformes	1	1	LC	Not a Migrant	8554.41
Buru Oriole	Oriolus bouroensis	Oriolidae	Old World orioles	Passeriformes	1	1	LC	Not a Migrant	4674.49
Buru Racquet-tail	Prioniturus mada	Psittacidae	Parrots	Psittaciformes	1	1	LC	Not a Migrant	6285.54
Buru Thrush	Geokichla dumasi	Turdidae	Thrushes	Passeriformes	1	1	NT	Not a Migrant	8554.35
Buru White-eye	Zosterops buruensis	Zosteropidae	White-eyes and yuhinas	Passeriformes	1	1	LC	Not a Migrant	8245.73
Bush Blackcap	Sylvia nigricapillus	Sylviidae	Old World warblers and parrotbills	Passeriformes	7	3	VU	Altitudinal Migrant	170917
Bush Pipit	Anthus caffer	Motacillidae	Pipits and wagtails	Passeriformes	15	10	LC	Not a Migrant	777854
Bush Thick-knee	Burhinus grallarius	Burhinidae	Thick-knees	Charadriiformes	3	2	LC	Not a Migrant	2.58616e+06
Bushy-crested Hornbill	Anorrhinus galeritus	Bucerotidae	Hornbills	Bucerotiformes	6	4	NT	Not a Migrant	1.38192e+06
Bushy-crested Jay	Cyanocorax melanocyaneus	Corvidae	Crows and jays	Passeriformes	1	1	LC	Not a Migrant	123772
Butterfly Coquette	Lophornis verreauxii	Trochilidae	Hummingbirds	Caprimulgiformes	5	2	LC	Not a Migrant	2.78948e+06
Buzzing Flowerpecker	Dicaeum hypoleucum	Dicaeidae	Flowerpeckers	Passeriformes	2	1	LC	Not a Migrant	229005
Caatinga Antwren	Herpsilochmus sellowi	Thamnophilidae	Typical antbirds	Passeriformes	1	1	LC	Not a Migrant	995788
Caatinga Black-tyrant	Knipolegus franciscanus	Tyrannidae	Tyrant-flycatchers	Passeriformes	1	1	LC	Not a Migrant	88032.6
Caatinga Cachalote	Pseudoseisura cristata	Furnariidae	Ovenbirds	Passeriformes	1	1	LC	Not a Migrant	909279
Cabanis's Bunting	Emberiza cabanisi	Emberizidae	Old World buntings	Passeriformes	11	18	LC	Not a Migrant	2.85136e+06
Cabanis's Greenbul	Phyllastrephus cabanisi	Pycnonotidae	Bulbuls	Passeriformes	6	9	LC	Not a Migrant	1.99501e+06
Cabanis's Spinetail	Synallaxis cabanisi	Furnariidae	Ovenbirds	Passeriformes	4	1	NT	Not a Migrant	189614
Cabot's Tragopan	Tragopan caboti	Phasianidae	Pheasants, partridges, turkeys, grouse	Galliformes	1	1	VU	Not a Migrant	396418
Cackling Goose	Branta hutchinsii	Anatidae	Ducks, geese, swans	Anseriformes	4	3	LC	Full Migrant	1.3888e+07
Cactus Canastero	Pseudasthenes cactorum	Furnariidae	Ovenbirds	Passeriformes	3	1	LC	Not a Migrant	64992.8
Cactus Parakeet	Eupsittula cactorum	Psittacidae	Parrots	Psittaciformes	1	1	LC	Not a Migrant	1.19522e+06
Cactus Wren	Campylorhynchus brunneicapillus	Troglodytidae	Wrens	Passeriformes	2	2	LC	Not a Migrant	1.84726e+06
Caica Parrot	Pyrilia caica	Psittacidae	Parrots	Psittaciformes	5	5	NT	Not a Migrant	1.29046e+06
Calandra Lark	Melanocorypha calandra	Alaudidae	Larks	Passeriformes	38	28	LC	Full Migrant	6.30467e+06
Calayan Rail	Gallirallus calayanensis	Rallidae	Rails, gallinules, coots	Gruiformes	2	1	VU	Not a Migrant	67.9147
California Condor	Gymnogyps californianus	Cathartidae	New World vultures	Cathartiformes	2	2	CR	Not a Migrant	388191
California Gnatcatcher	Polioptila californica	Polioptilidae	Gnatcatchers	Passeriformes	2	2	LC	Not a Migrant	135911
California Gull	Larus californicus	Laridae	Gulls, terns, skimmers	Charadriiformes	3	2	LC	Full Migrant	6.05823e+06
California Quail	Callipepla californica	Odontophoridae	New World quails	Galliformes	5	4	LC	Not a Migrant	1.69129e+06
California Thrasher	Toxostoma redivivum	Mimidae	Mockingbirds and thrashers	Passeriformes	2	2	LC	Not a Migrant	167320
California Towhee	Melozone crissalis	Passerellidae	New World sparrows	Passeriformes	2	2	LC	Not a Migrant	333327
Calliope Hummingbird	Selasphorus calliope	Trochilidae	Hummingbirds	Caprimulgiformes	3	2	LC	Full Migrant	3.08805e+06
Cambodian Blue Robin	Myiomela cambodiana	Muscicapidae	Old World flycatchers and chats	Passeriformes	2	2	LC	Not a Migrant	28812.3
Cambodian Flowerpecker	Dicaeum cambodianum	Dicaeidae	Flowerpeckers	Passeriformes	4	4	LC	Not a Migrant	205393
Cambodian Laughingthrush	Garrulax ferrarius	Leiotrichidae	Laughingthrushes and allies	Passeriformes	1	1	NT	Not a Migrant	1251.47
Cambodian Tailorbird	Orthotomus chaktomuk	Cisticolidae	Cisticolas and allies	Passeriformes	1	1	NT	Not a Migrant	4922.53
Cameroon Indigobird	Vidua camerunensis	Viduidae	Whydahs and indigobirds	Passeriformes	6	11	LC	Not a Migrant	614413
Cameroon Mountain Greenbul	Arizelocichla montana	Pycnonotidae	Bulbuls	Passeriformes	2	1	NT	Altitudinal Migrant	61327.3
Cameroon Olive Greenbul	Phyllastrephus poensis	Pycnonotidae	Bulbuls	Passeriformes	4	2	LC	Not a Migrant	44370.7
Cameroon Olive-pigeon	Columba sjostedti	Columbidae	Pigeons, doves	Columbiformes	4	2	LC	Not a Migrant	44188.9
Cameroon Sunbird	Cyanomitra oritis	Nectariniidae	Sunbirds	Passeriformes	4	2	LC	Not a Migrant	65561.7
Camiguin Boobook	Ninox leventisi	Strigidae	Typical owls	Strigiformes	2	1	EN	Not a Migrant	252.944
Camiguin Bulbul	Hypsipetes catarmanensis	Pycnonotidae	Bulbuls	Passeriformes	2	1	NT	Not a Migrant	252.944
Campbell Albatross	Thalassarche impavida	Diomedeidae	Albatrosses	Procellariiformes	2	1	VU	Full Migrant	3.20473e+07
Campbell Shag	Leucocarbo campbelli	Phalacrocoracidae	Cormorants	Suliformes	2	1	VU	Not a Migrant	884.096
Campbell Teal	Anas nesiotis	Anatidae	Ducks, geese, swans	Anseriformes	2	1	EN	Not a Migrant	113.849
Campina Jay	Cyanocorax hafferi	Corvidae	Crows and jays	Passeriformes	1	1	NT	Not a Migrant	180224
Campina Thrush	Turdus arthuri	Turdidae	Thrushes	Passeriformes	5	5	LC	Not a Migrant	653696
Campo Flicker	Colaptes campestris	Picidae	Woodpeckers	Piciformes	6	4	LC	Not a Migrant	4.57524e+06
Campo Miner	Geositta poeciloptera	Furnariidae	Ovenbirds	Passeriformes	5	2	VU	Not a Migrant	1.45696e+06
Campo Troupial	Icterus jamacaii	Icteridae	New World blackbirds	Passeriformes	1	1	LC	Not a Migrant	2.65336e+06
Canada Goose	Branta canadensis	Anatidae	Ducks, geese, swans	Anseriformes	18	15	LC	Full Migrant	1.63528e+07
Canada Warbler	Cardellina canadensis	Parulidae	New World warblers	Passeriformes	6	3	LC	Full Migrant	8.72393e+06
Canary Flyrobin	Devioeca papuana	Petroicidae	Australasian robins	Passeriformes	4	2	LC	Not a Migrant	142595
Canary Islands Chiffchaff	Phylloscopus canariensis	Phylloscopidae	Leaf-warblers	Passeriformes	5	1	LC	Not a Migrant	5009.73
Canebrake Groundcreeper	Clibanornis dendrocolaptoides	Furnariidae	Ovenbirds	Passeriformes	3	3	NT	Not a Migrant	452977
Canebrake Wren	Cantorchilus zeledoni	Troglodytidae	Wrens	Passeriformes	1	1	LC	Not a Migrant	29950.4
Canivet's Emerald	Chlorostilbon canivetii	Trochilidae	Hummingbirds	Caprimulgiformes	2	2	LC	Not a Migrant	577326
Canvasback	Aythya valisineria	Anatidae	Ducks, geese, swans	Anseriformes	3	2	LC	Full Migrant	1.09884e+07
Canyon Canastero	Asthenes pudibunda	Furnariidae	Ovenbirds	Passeriformes	4	1	LC	Not a Migrant	89205.1
Canyon Towhee	Melozone fusca	Passerellidae	New World sparrows	Passeriformes	2	2	LC	Not a Migrant	1.68494e+06
Canyon Wren	Catherpes mexicanus	Troglodytidae	Wrens	Passeriformes	3	2	LC	Not a Migrant	4.29819e+06
Cape Barren Goose	Cereopsis novaehollandiae	Anatidae	Ducks, geese, swans	Anseriformes	2	1	LC	Full Migrant	595801
Cape Batis	Batis capensis	Platysteiridae	Batises and wattle-eyes	Passeriformes	10	5	LC	Full Migrant	417033
Cape Bulbul	Pycnonotus capensis	Pycnonotidae	Bulbuls	Passeriformes	4	1	LC	Not a Migrant	151666
Cape Bunting	Emberiza capensis	Emberizidae	Old World buntings	Passeriformes	11	10	LC	Not a Migrant	1.32069e+06
Cape Canary	Serinus canicollis	Fringillidae	Finches	Passeriformes	11	6	LC	Not a Migrant	618013
Cape Clapper Lark	Mirafra apiata	Alaudidae	Larks	Passeriformes	5	2	LC	Not a Migrant	258562
Cape Cormorant	Phalacrocorax capensis	Phalacrocoracidae	Cormorants	Suliformes	7	5	EN	Not a Migrant	503894
Cape Crow	Corvus capensis	Corvidae	Crows and jays	Passeriformes	17	15	LC	Not a Migrant	4.03603e+06
[truncated: 8,864 more rows]
