# Supplementary material for: Language barriers in global bird conservation
Source: PLoS One. 2022 Apr 20;17(4):e0267151. doi: 10.1371/journal.pone.0267151 (PMC9020734; doi:10.1371/journal.pone.0267151)
Supplement: S4 Table — (XLSX) [file pone.0267151.s004.xlsx]

## Sheet: All_Most_Spoken
Languages	sp_assoc_All	sp_assoc_≥2	Proportion_All	Proportion_≥2
Spanish	4843	3055	44.4597	47.4305
English	4181	3542	38.3824	54.9915				Total number of species	10863
Portuguese	2968	2665	27.2469	41.3756				Total number of species with two or more languages spoken within the species distribution	8206
French	2349	2281	21.5643	35.4138
Malay	1774	1179	16.2857	18.3046
Kiswahili	1466	1398	13.4582	21.7047
Mandarin	1365	1274	12.531	19.7795
Hindi	1228	1153	11.2733	17.9009
Lingala	1148	1135	10.5389	17.6215
Burmese	1056	1045	9.6943	16.2242
Arabic	1020	995	9.36381	15.4479
Thai	909	906	8.34481	14.0661
Oromo	836	818	7.67465	12.6999
Vietnamese	813	804	7.46351	12.4825
Nepali	793	793	7.2799	12.3118
isiZulu	758	741	6.9586	11.5044
Tok Pisin	755	639	6.93106	9.92082
Bemba	740	738	6.79335	11.4578
Sangho	738	738	6.77499	11.4578
Emakhuwa	726	724	6.66483	11.2405
Lao	720	719	6.60975	11.1629
Kinyarwanda	712	712	6.53631	11.0542
Sranang Tongo	703	702	6.45369	10.8989
Russian	699	696	6.41697	10.8058
Asante	694	694	6.37106	10.7747
Guarani	691	691	6.34352	10.7281
Sharchhopka	678	678	6.22418	10.5263
Monokutuba	669	669	6.14156	10.3866
Kirundi	667	667	6.1232	10.3555
Chichewa	648	647	5.94877	10.045
Punjabi	645	645	5.92123	10.014
Bangla	641	640	5.88451	9.93635
Shona	629	629	5.77435	9.76556
Somali	616	607	5.65501	9.424
Oshiwambo	612	612	5.61829	9.50163
Krio	604	604	5.54485	9.37743
Dari	570	569	5.23272	8.83403
Filipino	567	312	5.20518	4.84397
Tigrinya	566	566	5.196	8.78746
Bambara	549	549	5.03993	8.52352
Setswana	549	549	5.03993	8.52352
Khmer	546	544	5.01239	8.44589
Crioulo	463	463	4.25044	7.18832
Cantonese	385	385	3.53438	5.97733
Dutch	379	379	3.4793	5.88418
Turkish	367	367	3.36914	5.69787
Mongolian	361	361	3.31405	5.60472
Japanese	357	336	3.27733	5.21658
Sinhala	356	323	3.26815	5.01475
Hebrew	340	340	3.12127	5.27868
Italian	338	338	3.10291	5.24763
Sesotho	337	337	3.09373	5.23211
Uzbek	333	333	3.05701	5.17
Turkmen	327	327	3.00193	5.07685
Azerbaijani	323	323	2.96521	5.01475
Greek	323	323	2.96521	5.01475
Kyrgyz	322	322	2.95603	4.99922
Tajik	320	320	2.93767	4.96817
German	319	319	2.92849	4.95265
Korean	315	315	2.89177	4.89054
Bulgarian	310	310	2.84586	4.81292
Ukrainian	304	304	2.79078	4.71976
Georgian	294	294	2.69898	4.56451
Romanian	293	293	2.6898	4.54898
Serbian	290	290	2.66226	4.50241
Armenian	289	289	2.65308	4.48688
Albanian	288	288	2.6439	4.47136
Norwegian	287	287	2.63472	4.45583
Croatian	286	286	2.62554	4.4403
Bosnian	272	272	2.49702	4.22295
Swedish	264	264	2.42357	4.09874
Polish	263	263	2.41439	4.08322
Macedonian	262	262	2.40521	4.06769
Slovene	262	262	2.40521	4.06769
Finnish	246	246	2.25833	3.81928
Malagasy	244	131	2.23997	2.03385
Hungarian	243	243	2.23079	3.77271
Estonian	240	240	2.20325	3.72613
Latvian	240	240	2.20325	3.72613
Danish	239	239	2.19407	3.7106
Slovak	236	236	2.16653	3.66403
Lithuanian	234	234	2.14817	3.63298
Czech	229	229	2.10227	3.55535
Tetun Prasa	229	229	2.10227	3.55535
Melanesian pidgin	223	157	2.04719	2.43751
Luxembourgish	176	176	1.61572	2.73249
Catalan	152	152	1.39539	2.35988
Papiamento	114	114	1.04654	1.76991
Shikomoro	95	74	0.87212	1.14889
Maltese	90	90	0.826219	1.3973
Palauan	89	76	0.817038	1.17994
Bislama	87	77	0.798678	1.19547
Seychellois Creole	86	74	0.789498	1.14889
Icelandic	84	84	0.771137	1.30415
Chamorro	71	64	0.651795	0.993635
Creole	69	59	0.633434	0.916007
Dhivehi	66	66	0.605894	1.02469
Faroese	65	65	0.596713	1.00916
Greenlandic	63	63	0.578353	0.978109
Fijian	61	46	0.559993	0.714175
Samoan	50	40	0.45901	0.621022
Tongan	40	38	0.367208	0.589971
Marshallese	40	40	0.367208	0.621022
Niuean	29	29	0.266226	0.450241
Wallisian	29	29	0.266226	0.450241
Nauruan	26	25	0.238685	0.388138
Tuvaluan	24	24	0.220325	0.372613

## Sheet: Migratory_Most_Spoken
Languages	sp_assoc_All	sp_assoc_≥2	Proportion_All	Proportion_≥2
English	1312	1231	67.455	71.7784
Spanish	1178	1071	60.5656	62.449				Total number of species	1939
French	818	816	42.0566	47.5802				Total number of species with two or more languages spoken within the species distribution	1712
Portuguese	735	731	37.7892	42.6239
Mandarin	597	593	30.6941	34.5773
Russian	573	573	29.4602	33.4111
Arabic	475	475	24.4216	27.6968
Hindi	474	472	24.3702	27.5219
Dari	405	405	20.8226	23.6152
Punjabi	379	379	19.4859	22.0991
Burmese	357	356	18.3548	20.758
Nepali	320	320	16.4524	18.6589
Thai	312	311	16.0411	18.1341
Vietnamese	308	308	15.8355	17.9592
Dutch	306	306	15.7326	17.8426
Turkish	300	300	15.4242	17.4927
Mongolian	298	298	15.3213	17.3761
Bangla	297	296	15.2699	17.2595
Kiswahili	297	297	15.2699	17.3178
Malay	284	275	14.6015	16.035
Guarani	282	282	14.4987	16.4431
Oromo	282	282	14.4987	16.4431
Japanese	278	272	14.2931	15.8601
Turkmen	278	278	14.2931	16.2099
Uzbek	275	275	14.1388	16.035
Azerbaijani	272	272	13.9846	15.8601
Italian	272	272	13.9846	15.8601
Hebrew	270	270	13.8817	15.7434
Greek	266	266	13.6761	15.5102
Lao	266	266	13.6761	15.5102
German	264	264	13.5733	15.3936
Tigrinya	263	263	13.5219	15.3353
Korean	262	262	13.4704	15.277
Kyrgyz	262	262	13.4704	15.277
Bulgarian	260	260	13.3676	15.1603
Cantonese	260	260	13.3676	15.1603
Tajik	259	259	13.3162	15.102
Ukrainian	259	259	13.3162	15.102
isiZulu	257	255	13.2134	14.8688
Romanian	250	250	12.8535	14.5773
Lingala	249	249	12.8021	14.519
Georgian	246	246	12.6478	14.344
Somali	245	245	12.5964	14.2857
Norwegian	244	244	12.545	14.2274
Armenian	243	243	12.4936	14.1691
Serbian	242	242	12.4422	14.1108
Sharchhopka	242	242	12.4422	14.1108
Albanian	238	238	12.2365	13.8776
Croatian	238	238	12.2365	13.8776
Bambara	231	231	11.8766	13.4694
Emakhuwa	228	228	11.7224	13.2945
Bosnian	226	226	11.6195	13.1778
Khmer	220	220	11.3111	12.828
Polish	220	220	11.3111	12.828
Swedish	219	219	11.2596	12.7697
Asante	215	215	11.054	12.5364
Macedonian	215	215	11.054	12.5364
Slovene	213	213	10.9512	12.4198
Danish	209	209	10.7455	12.1866
Finnish	205	205	10.5398	11.9534
Hungarian	205	205	10.5398	11.9534
Oshiwambo	203	203	10.437	11.8367
Sranang Tongo	201	201	10.3342	11.7201
Estonian	198	198	10.1799	11.5452
Latvian	198	198	10.1799	11.5452
Crioulo	195	195	10.0257	11.3703
Lithuanian	194	194	9.97429	11.312
Slovak	194	194	9.97429	11.312
Bemba	191	191	9.82005	11.137
Krio	191	191	9.82005	11.137
Sangho	191	191	9.82005	11.137
Czech	187	187	9.6144	10.9038
Sinhala	186	185	9.56298	10.7872
Kinyarwanda	183	183	9.40874	10.6706
Kirundi	179	179	9.20308	10.4373
Chichewa	178	178	9.15167	10.379
Shona	175	175	8.99743	10.2041
Filipino	173	171	8.8946	9.97085
Setswana	168	168	8.63753	9.79592
Monokutuba	160	160	8.22622	9.32945
Luxembourgish	145	145	7.45501	8.45481
Tok Pisin	139	139	7.14653	8.10496
Catalan	116	116	5.96401	6.76385
Sesotho	110	110	5.65553	6.41399
Tetun Prasa	103	103	5.29563	6.00583
Maltese	86	86	4.42159	5.01458
Papiamento	85	85	4.37018	4.95627
Icelandic	81	81	4.16452	4.72303
Malagasy	78	75	4.01028	4.37318
Melanesian pidgin	65	64	3.3419	3.73178
Faroese	61	61	3.13625	3.55685
Greenlandic	61	61	3.13625	3.55685
Palauan	56	55	2.87918	3.207
Dhivehi	56	56	2.87918	3.26531
Chamorro	48	48	2.46787	2.79883
Seychellois Creole	44	44	2.26221	2.5656
Shikomoro	41	41	2.10797	2.39067
Bislama	38	38	1.95373	2.21574
Creole	34	34	1.74807	1.98251
Marshallese	30	30	1.54242	1.74927
Fijian	27	26	1.38817	1.51603
Samoan	23	23	1.18252	1.34111
Tongan	22	22	1.13111	1.2828
Niuean	19	19	0.976864	1.10787
Nauruan	18	18	0.92545	1.04956
Wallisian	18	18	0.92545	1.04956
Tuvaluan	17	17	0.874036	0.991254

## Sheet: Threatened_Most_Spoken
Languages	sp_assoc_All	sp_assoc_≥2	Proportion_All	Proportion_≥2
Spanish	454	151	23.3419	8.80466
English	313	155	16.0925	9.0379				Total number of species	1427
Portuguese	224	107	11.5167	6.23907				Total number of species with two or more languages spoken within the species distribution	386
Malay	175	54	8.99743	3.14869
French	143	112	7.35219	6.53061
Hindi	92	67	4.73008	3.90671
Mandarin	92	74	4.73008	4.31487
Filipino	90	14	4.62725	0.816327
Kiswahili	76	50	3.90746	2.91545
Thai	55	53	2.82776	3.09038
Burmese	54	51	2.77635	2.97376
isiZulu	54	47	2.77635	2.74052
Russian	51	51	2.62211	2.97376
Lingala	45	39	2.31362	2.27405
Arabic	44	41	2.26221	2.39067
Vietnamese	44	38	2.26221	2.21574
Japanese	40	30	2.05656	1.74927
Tok Pisin	40	17	2.05656	0.991254
Bangla	37	37	1.90231	2.15743
Oromo	37	27	1.90231	1.57434
Malagasy	36	9	1.8509	0.524781
Nepali	35	35	1.79949	2.04082
Lao	32	32	1.64524	1.86589
Sharchhopka	32	32	1.64524	1.86589
Punjabi	31	31	1.59383	1.80758
Emakhuwa	30	29	1.54242	1.69096
Oshiwambo	30	30	1.54242	1.74927
Khmer	29	29	1.491	1.69096
Korean	29	29	1.491	1.69096
Asante	27	27	1.38817	1.57434
Guarani	25	25	1.28535	1.45773
Somali	24	20	1.23393	1.16618
Kinyarwanda	23	23	1.18252	1.34111
Mongolian	23	23	1.18252	1.34111
Dari	22	22	1.13111	1.2828
Melanesian pidgin	22	10	1.13111	0.58309
Tigrinya	22	22	1.13111	1.2828
Krio	21	21	1.07969	1.22449
Bemba	20	19	1.02828	1.10787
Norwegian	20	20	1.02828	1.16618
Cantonese	19	19	0.976864	1.10787
Chichewa	19	18	0.976864	1.04956
Kirundi	19	19	0.976864	1.10787
Bambara	18	18	0.92545	1.04956
Crioulo	18	18	0.92545	1.04956
Shona	18	18	0.92545	1.04956
Sangho	17	17	0.874036	0.991254
Turkmen	17	17	0.874036	0.991254
Setswana	16	16	0.822622	0.932945
Ukrainian	16	16	0.822622	0.932945
Georgian	15	15	0.771208	0.874636
Hebrew	15	15	0.771208	0.874636
Italian	15	15	0.771208	0.874636
Kyrgyz	15	15	0.771208	0.874636
Tajik	15	15	0.771208	0.874636
Uzbek	15	15	0.771208	0.874636
Azerbaijani	14	14	0.719794	0.816327
Bulgarian	14	14	0.719794	0.816327
German	14	14	0.719794	0.816327
Greek	14	14	0.719794	0.816327
Romanian	14	14	0.719794	0.816327
Sinhala	14	6	0.719794	0.349854
Turkish	14	14	0.719794	0.816327
Armenian	13	13	0.66838	0.758017
Serbian	13	13	0.66838	0.758017
Sesotho	13	13	0.66838	0.758017
Shikomoro	13	2	0.66838	0.116618
Dutch	12	12	0.616967	0.699708
Albanian	11	11	0.565553	0.641399
Chamorro	11	4	0.565553	0.233236
Seychellois Creole	11	5	0.565553	0.291545
Bosnian	10	10	0.514139	0.58309
Croatian	10	10	0.514139	0.58309
Estonian	10	10	0.514139	0.58309
Latvian	10	10	0.514139	0.58309
Monokutuba	10	10	0.514139	0.58309
Polish	10	10	0.514139	0.58309
Slovene	10	10	0.514139	0.58309
Swedish	10	10	0.514139	0.58309
Creole	9	2	0.462725	0.116618
Fijian	9	3	0.462725	0.174927
Finnish	9	9	0.462725	0.524781
Hungarian	9	9	0.462725	0.524781
Lithuanian	9	9	0.462725	0.524781
Slovak	9	9	0.462725	0.524781
Sranang Tongo	9	9	0.462725	0.524781
Czech	8	8	0.411311	0.466472
Danish	8	8	0.411311	0.466472
Tetun Prasa	8	8	0.411311	0.466472
Bislama	7	4	0.359897	0.233236
Macedonian	7	7	0.359897	0.408163
Icelandic	6	6	0.308483	0.349854
Maltese	6	6	0.308483	0.349854
Catalan	5	5	0.257069	0.291545
Samoan	5	2	0.257069	0.116618
Greenlandic	4	4	0.205656	0.233236
Luxembourgish	4	4	0.205656	0.233236
Palauan	4	3	0.205656	0.174927
Faroese	3	3	0.154242	0.174927
Tongan	3	2	0.154242	0.116618
Tuvaluan	3	3	0.154242	0.174927
Dhivehi	2	2	0.102828	0.116618
Nauruan	2	1	0.102828	0.058309
Niuean	2	2	0.102828	0.116618
Wallisian	2	2	0.102828	0.116618
Marshallese	1	1	0.0514139	0.058309
Papiamento	1	1	0.0514139	0.058309

## Sheet: All_Official
Languages	sp_assoc_All	sp_assoc_≥2	Proportion_All	Proportion_≥2
English	6206	5629	56.9724	68.4793
Spanish	4850	3951	44.524	48.0657				Total number of species	10863
Portuguese	3292	2991	30.2212	36.3869				Total number of species with two or more languages spoken within the species distribution	8205
French	3139	3083	28.8167	37.5061
Aymara	2139	2139	19.6365	26.0219
Quechua	2139	2139	19.6365	26.0219
Malay	1774	1179	16.2857	14.3431
Guarani	1584	1584	14.5414	19.2701
Mandarin	1485	1394	13.6326	16.9586
Kiswahili	1408	1408	12.9257	17.129
Arabic	1299	1275	11.9251	15.5109
Hindi	1228	1153	11.2733	14.0268
Burmese	1056	1045	9.6943	12.7129
Dutch	999	998	9.17103	12.1411
Somali	927	927	8.51005	11.2774
Thai	909	906	8.34481	11.0219
Amharic	836	836	7.67465	10.1703
Oromo	836	836	7.67465	10.1703
Tigrinya	836	836	7.67465	10.1703
Vietnamese	825	816	7.57367	9.92701
Nepali	793	793	7.2799	9.6472
Afrikaans	758	758	6.9586	9.22141
isiXhosa	758	758	6.9586	9.22141
isiZulu	758	758	6.9586	9.22141
Sepedi	758	758	6.9586	9.22141
Hiri Motu	755	755	6.93106	9.18491
Tok Pisin	755	755	6.93106	9.18491
Lao	720	719	6.60975	8.74696
Kinyarwanda	712	712	6.53631	8.6618
Russian	706	703	6.48123	8.55231
Asante	694	694	6.37106	8.44282
Dzongkha	678	678	6.22418	8.24818
Kirundi	667	667	6.1232	8.11436
Urdu	645	645	5.92123	7.84672
Bangla	641	640	5.88451	7.78589
Chewa	629	629	5.77435	7.65207
Shona	629	629	5.77435	7.65207
Tamil	578	578	5.30616	7.03163
Dari	570	569	5.23272	6.92214
Filipino	567	567	5.20518	6.89781
Khmer	546	544	5.01239	6.618
Siswati	509	509	4.67273	6.19221
Kazakh	419	419	3.84651	5.09732
Pashto	416	416	3.81897	5.06083
Cantonese	385	385	3.53438	4.6837
Aranese	374	374	3.4334	4.54988
Basque	374	374	3.4334	4.54988
Catalan	374	374	3.4334	4.54988
Galician	374	374	3.4334	4.54988
Turkish	371	371	3.40586	4.51338
Berber	368	368	3.37832	4.47689
Mongolian	361	361	3.31405	4.39173
Japanese	357	336	3.27733	4.08759
Sinhala	356	356	3.26815	4.3309
Italian	351	351	3.22225	4.27007
Kurdish	351	351	3.22225	4.27007
Hebrew	340	340	3.12127	4.13625
Sesotho	337	337	3.09373	4.09976
Uzbek	333	333	3.05701	4.05109
Turkmen	327	327	3.00193	3.9781
Azerbaijani	323	323	2.96521	3.92944
German	323	323	2.96521	3.92944
Greek	323	323	2.96521	3.92944
Kyrgyz	322	322	2.95603	3.91727
Tajik	320	320	2.93767	3.89294
Korean	315	315	2.89177	3.83212
Bulgarian	310	310	2.84586	3.77129
Ukrainian	304	304	2.79078	3.6983
Croatian	300	300	2.75406	3.64964
Mirandese	299	299	2.74488	3.63747
Georgian	294	294	2.69898	3.57664
Romanian	293	293	2.6898	3.56448
Serbian	292	292	2.68062	3.55231
Armenian	289	289	2.65308	3.51582
Albanian	288	288	2.6439	3.50365
Norwegian	287	287	2.63472	3.49148
Swedish	274	274	2.51538	3.33333
Bosnian	272	272	2.49702	3.309
Montenegrin	266	266	2.44194	3.23601
Polish	263	263	2.41439	3.19951
Macedonian	262	262	2.40521	3.18735
Slovene	262	262	2.40521	3.18735
Romansh	247	247	2.26751	3.00487
Finnish	246	246	2.25833	2.9927
Malagasy	244	244	2.23997	2.96837
Hungarian	243	243	2.23079	2.9562
Belarusian	240	240	2.20325	2.91971
Estonian	240	240	2.20325	2.91971
Latvian	240	240	2.20325	2.91971
Danish	239	239	2.19407	2.90754
Slovak	236	236	2.16653	2.87105
Lithuanian	234	234	2.14817	2.84672
Maori	231	231	2.12063	2.81022
Czech	229	229	2.10227	2.78589
Tetun Prasa	229	229	2.10227	2.78589
Haiti Creole	219	219	2.01047	2.66423
Irish	187	187	1.7167	2.27494
Luxembourgish	176	176	1.61572	2.14112
Papiamento	114	114	1.04654	1.38686
Punjabi	111	111	1.019	1.35036
Shikomoro	95	95	0.87212	1.15572
Maltese	90	90	0.826219	1.09489
Palauan	89	89	0.817038	1.08273
Bislama	87	87	0.798678	1.05839
Seychellois Creole	86	86	0.789498	1.04623
Icelandic	84	84	0.771137	1.0219
polynesian	72	72	0.660975	0.875912
Carolinian	71	71	0.651795	0.863747
Chamorro	71	71	0.651795	0.863747
Dhivehi	66	66	0.605894	0.80292
Faroese	65	65	0.596713	0.790754
Greenlandic	63	63	0.578353	0.766423
Fijian	61	61	0.559993	0.742092
Samoan	50	50	0.45901	0.608273
Marshallese	40	40	0.367208	0.486618
Tongan	40	40	0.367208	0.486618
Rarotongan	35	35	0.321307	0.425791
Niuean	29	29	0.266226	0.352798
Nauruan	26	25	0.238685	0.304136
Tuvaluan	24	24	0.220325	0.291971

## Sheet: Migratory_Official
Languages	sp_assoc_All	sp_assoc_≥2	Proportion_All	Proportion_≥2
English	1564	1516	80.4113	83.3425
Spanish	1178	1130	60.5656	62.122				Total number of species	1939
French	1020	1019	52.4422	56.0198				Total number of species with two or more languages spoken within the species distribution	1815
Portuguese	786	782	40.4113	42.9907
Mandarin	603	599	31.0026	32.9302
Russian	576	576	29.6144	31.6658
Arabic	493	493	25.347	27.1028
Hindi	474	472	24.3702	25.9483
Dutch	441	441	22.6735	24.2441
Quechua	422	422	21.6967	23.1996
Aymara	422	422	21.6967	23.1996
Dari	405	405	20.8226	22.265
Urdu	379	379	19.4859	20.8356
Guarani	358	358	18.4062	19.6811
Burmese	357	356	18.3548	19.5712
Kazakh	338	338	17.3779	18.5816
Nepali	320	320	16.4524	17.5921
Somali	315	315	16.1954	17.3172
Thai	312	311	16.0411	17.0973
Vietnamese	312	312	16.0411	17.1523
Turkish	303	303	15.5784	16.6575
Mongolian	298	298	15.3213	16.3826
Bangla	297	296	15.2699	16.2727
Pashto	294	294	15.1157	16.1627
Catalan	292	292	15.0129	16.0528
Galician	292	292	15.0129	16.0528
Basque	292	292	15.0129	16.0528
Aranese	292	292	15.0129	16.0528
Berber	290	290	14.91	15.9428
Kiswahili	289	289	14.8586	15.8879
Malay	284	275	14.6015	15.1182
Kurdish	284	284	14.6015	15.613
Tigrinya	282	282	14.4987	15.503
Oromo	282	282	14.4987	15.503
Amharic	282	282	14.4987	15.503
Italian	280	280	14.3959	15.3931
Japanese	278	272	14.2931	14.9533
Turkmen	278	278	14.2931	15.2831
Uzbek	275	275	14.1388	15.1182
Azerbaijani	272	272	13.9846	14.9533
Hebrew	270	270	13.8817	14.8433
Greek	266	266	13.6761	14.6234
Lao	266	266	13.6761	14.6234
German	265	265	13.6247	14.5684
Korean	262	262	13.4704	14.4035
Kyrgyz	262	262	13.4704	14.4035
Bulgarian	260	260	13.3676	14.2936
Cantonese	260	260	13.3676	14.2936
Tajik	259	259	13.3162	14.2386
Ukrainian	259	259	13.3162	14.2386
isiZulu	257	257	13.2134	14.1286
isiXhosa	257	257	13.2134	14.1286
Afrikaans	257	257	13.2134	14.1286
Sepedi	257	257	13.2134	14.1286
Romanian	250	250	12.8535	13.7438
Georgian	246	246	12.6478	13.5239
Croatian	245	245	12.5964	13.4689
Norwegian	244	244	12.545	13.414
Armenian	243	243	12.4936	13.359
Dzongkha	242	242	12.4422	13.304
Serbian	242	242	12.4422	13.304
Mirandese	241	241	12.3907	13.249
Tamil	241	241	12.3907	13.249
Albanian	238	238	12.2365	13.0841
Swedish	229	229	11.7738	12.5893
Bosnian	226	226	11.6195	12.4244
Khmer	220	220	11.3111	12.0946
Polish	220	220	11.3111	12.0946
Montenegrin	218	218	11.2082	11.9846
Asante	215	215	11.054	11.8197
Macedonian	215	215	11.054	11.8197
Slovene	213	213	10.9512	11.7097
Danish	209	209	10.7455	11.4898
Finnish	205	205	10.5398	11.2699
Hungarian	205	205	10.5398	11.2699
Estonian	198	198	10.1799	10.8851
Latvian	198	198	10.1799	10.8851
Romansh	198	198	10.1799	10.8851
Belarusian	196	196	10.0771	10.7752
Lithuanian	194	194	9.97429	10.6652
Slovak	194	194	9.97429	10.6652
Czech	187	187	9.6144	10.2804
Sinhala	186	186	9.56298	10.2254
Kinyarwanda	183	183	9.40874	10.0605
Kirundi	179	179	9.20308	9.84057
Shona	175	175	8.99743	9.62067
Chewa	175	175	8.99743	9.62067
Filipino	173	173	8.8946	9.51072
Irish	168	168	8.63753	9.23584
Siswati	155	155	7.96915	8.52117
Haiti Creole	147	147	7.55784	8.08136
Luxembourgish	145	145	7.45501	7.97141
Tok Pisin	139	139	7.14653	7.64156
Hiri Motu	139	139	7.14653	7.64156
Maori	129	129	6.63239	7.09181
Sesotho	110	110	5.65553	6.04728
Tetun Prasa	103	103	5.29563	5.66245
Punjabi	88	88	4.52442	4.83782
Maltese	86	86	4.42159	4.72787
Papiamento	85	85	4.37018	4.6729
Icelandic	81	81	4.16452	4.453
Malagasy	78	78	4.01028	4.28807
Faroese	61	61	3.13625	3.35349
Greenlandic	61	61	3.13625	3.35349
Dhivehi	56	56	2.87918	3.07861
Palauan	56	56	2.87918	3.07861
Chamorro	48	48	2.46787	2.63881
Carolinian	48	48	2.46787	2.63881
Seychellois Creole	44	44	2.26221	2.41891
Shikomoro	41	41	2.10797	2.25399
Bislama	38	38	1.95373	2.08906
polynesian	30	30	1.54242	1.64926
Marshallese	30	30	1.54242	1.64926
Fijian	27	27	1.38817	1.48433
Samoan	23	23	1.18252	1.26443
Tongan	22	22	1.13111	1.20946
Rarotongan	19	19	0.976864	1.04453
Niuean	19	19	0.976864	1.04453
Nauruan	18	18	0.92545	0.989555
Tuvaluan	17	17	0.874036	0.934579

## Sheet: Threatened_Official
Languages	sp_assoc_All	sp_assoc_≥2	Proportion_All	Proportion_≥2
English	584	461	40.7821	58.0605
Spanish	455	264	31.7737	33.2494				Total number of species	1427
Portuguese	247	131	17.2486	16.4987				Total number of species with two or more languages spoken within the species distribution	792
French	241	222	16.8296	27.9597
Malay	175	54	12.2207	6.80101
Quechua	147	147	10.2654	18.5139
Aymara	147	147	10.2654	18.5139
Mandarin	106	88	7.40223	11.0831
Hindi	92	67	6.42458	8.43829
Filipino	90	90	6.28492	11.335
Kiswahili	73	73	5.09777	9.19395
Guarani	71	71	4.9581	8.94207
Arabic	68	65	4.7486	8.1864
Maori	59	59	4.12011	7.43073
Thai	55	53	3.84078	6.67506
Burmese	54	51	3.77095	6.42317
isiZulu	54	54	3.77095	6.80101
isiXhosa	54	54	3.77095	6.80101
Afrikaans	54	54	3.77095	6.80101
Sepedi	54	54	3.77095	6.80101
Russian	51	51	3.56145	6.42317
Somali	46	46	3.21229	5.79345
Vietnamese	44	38	3.07263	4.78589
Japanese	40	30	2.7933	3.77834
Tok Pisin	40	40	2.7933	5.03778
Hiri Motu	40	40	2.7933	5.03778
Bangla	37	37	2.5838	4.65995
Tigrinya	37	37	2.5838	4.65995
Oromo	37	37	2.5838	4.65995
Amharic	37	37	2.5838	4.65995
Malagasy	36	36	2.51397	4.53401
Nepali	35	35	2.44413	4.40806
Tamil	34	34	2.3743	4.28212
Dzongkha	32	32	2.23464	4.03023
Lao	32	32	2.23464	4.03023
Urdu	31	31	2.1648	3.90428
Khmer	29	29	2.02514	3.65239
Korean	29	29	2.02514	3.65239
Asante	27	27	1.88547	3.4005
Catalan	24	24	1.67598	3.02267
Galician	24	24	1.67598	3.02267
Basque	24	24	1.67598	3.02267
Aranese	24	24	1.67598	3.02267
Kazakh	23	23	1.60615	2.89673
Mongolian	23	23	1.60615	2.89673
Kinyarwanda	23	23	1.60615	2.89673
Dari	22	22	1.53631	2.77078
polynesian	22	22	1.53631	2.77078
Berber	21	21	1.46648	2.64484
Dutch	20	20	1.39665	2.51889
Norwegian	20	20	1.39665	2.51889
Kirundi	19	19	1.32682	2.39295
Cantonese	19	19	1.32682	2.39295
Mirandese	18	18	1.25698	2.267
Shona	18	18	1.25698	2.267
Chewa	18	18	1.25698	2.267
Turkmen	17	17	1.18715	2.14106
Italian	16	16	1.11732	2.01511
Siswati	16	16	1.11732	2.01511
Kurdish	16	16	1.11732	2.01511
Ukrainian	16	16	1.11732	2.01511
Pashto	15	15	1.04749	1.88917
German	15	15	1.04749	1.88917
Hebrew	15	15	1.04749	1.88917
Georgian	15	15	1.04749	1.88917
Kyrgyz	15	15	1.04749	1.88917
Tajik	15	15	1.04749	1.88917
Uzbek	15	15	1.04749	1.88917
Greek	14	14	0.977654	1.76322
Azerbaijani	14	14	0.977654	1.76322
Bulgarian	14	14	0.977654	1.76322
Turkish	14	14	0.977654	1.76322
Haiti Creole	14	14	0.977654	1.76322
Romanian	14	14	0.977654	1.76322
Sinhala	14	14	0.977654	1.76322
Armenian	13	13	0.907821	1.63728
Croatian	13	13	0.907821	1.63728
Serbian	13	13	0.907821	1.63728
Shikomoro	13	13	0.907821	1.63728
Sesotho	13	13	0.907821	1.63728
Swedish	12	12	0.837989	1.51134
Albanian	11	11	0.768156	1.38539
Chamorro	11	11	0.768156	1.38539
Seychellois Creole	11	11	0.768156	1.38539
Carolinian	11	11	0.768156	1.38539
Belarusian	10	10	0.698324	1.25945
Bosnian	10	10	0.698324	1.25945
Estonian	10	10	0.698324	1.25945
Irish	10	10	0.698324	1.25945
Latvian	10	10	0.698324	1.25945
Polish	10	10	0.698324	1.25945
Slovene	10	10	0.698324	1.25945
Rarotongan	9	9	0.628492	1.1335
Fijian	9	9	0.628492	1.1335
Finnish	9	9	0.628492	1.1335
Hungarian	9	9	0.628492	1.1335
Lithuanian	9	9	0.628492	1.1335
Slovak	9	9	0.628492	1.1335
Czech	8	8	0.558659	1.00756
Danish	8	8	0.558659	1.00756
Montenegrin	8	8	0.558659	1.00756
Tetun Prasa	8	8	0.558659	1.00756
Macedonian	7	7	0.488827	0.881612
Romansh	7	7	0.488827	0.881612
Bislama	7	7	0.488827	0.881612
Icelandic	6	6	0.418994	0.755668
Maltese	6	6	0.418994	0.755668
Samoan	5	5	0.349162	0.629723
Punjabi	5	5	0.349162	0.629723
Greenlandic	4	4	0.27933	0.503778
Luxembourgish	4	4	0.27933	0.503778
Palauan	4	4	0.27933	0.503778
Faroese	3	3	0.209497	0.377834
Tongan	3	3	0.209497	0.377834
Tuvaluan	3	3	0.209497	0.377834
Nauruan	2	1	0.139665	0.125945
Dhivehi	2	2	0.139665	0.251889
Niuean	2	2	0.139665	0.251889
Papiamento	1	1	0.0698324	0.125945
Marshallese	1	1	0.0698324	0.125945
